# Supplementary material for: Evolution and networks in ancient and widespread symbioses between Mucoromycotina and liverworts
Source: Mycorrhiza. 2019 Nov 13;29(6):551–65. doi: 10.1007/s00572-019-00918-x (PMC6890582; doi:10.1007/s00572-019-00918-x)
Supplement: Supplementary file 2 — (XLSX 66 kb) [file 572_2019_918_MOESM2_ESM.xlsx]

## Sheet: condensed final - best!
Plant species (and authority)	Mucoromycotina detected?	Country	Latitude	Longitude	Collector(s)	Sequencing ID	Collection ID	Mucoromycotina group	Sequences
Allisonia cockaynei (Steph.) Schust.	No	New Zealand	-42.8	171.558	JGD & SP	8764, 8765	2N_2	-	-
Allisonia cockaynei (Steph.) Schust.	No	New Zealand	-41.225	172.7	JGD, KJF & MIB	WR169	3N_54	-	-
Allisonia cockaynei (Steph.) Schust.	No	New Zealand	-41.2167	172.717	JGD, KJF & MIB	WR171	3N_56	-	-
Allisonia cockaynei (Steph.) Schust.	No	New Zealand	-42.8	171.558	JGD, KJF & WRR	WR841	4N_148	-	-
Allisonia cockaynei (Steph.) Schust.	No	New Zealand	-39.155	175.767	JGD, KJF & WRR	WR659	4NN_19	-	-
Allisonia cockaynei (Steph.) Schust.	No	New Zealand	-42.15	171.772	JGD, KJF & WRR	WR792	4N_95	-	-
Allisonia cockaynei (Steph.) Schust.	Yes	New Zealand	-41.225	172.7	JGD, KJF & MIB	WR166	3N_51	epMT_12	WR166-B
Asterella australis (Taylor) Verd.	No	New Zealand	-41.225	172.767	JGD, KJF & MIB	WR165	3N_50	-	-
Asterella australis (Taylor) Verd.	No	New Zealand	-38.605	176.85	JGD, KJF & WRR	WR655	4NN_13	-	-
Asterella australis (Taylor) Verd.	No	New Zealand	-39.155	175.767	JGD, KJF & WRR	WR662	4NN_22	-	-
Asterella australis (Taylor) Verd.	No	New Zealand	-39.3833	176.439	JGD, KJF & WRR	WR678	4NN_45	-	-
Asterella australis (Taylor) Verd.	No	New Zealand	-35.6005	173.528	JGD & SP	8816	2NN_2	-	-
Asterella australis (Taylor) Verd.	No	New Zealand	-39.155	175.767	JGD, KJF & WRR	WR663	4NN_23	-	-
Asterella australis (Taylor) Verd.	No	New Zealand	-39.155	175.767	JGD, KJF & WRR	WR664	4NN_24	-	-
Asterella australis (Taylor) Verd.	No	New Zealand	-39.2667	175.387	JGD, KJF & WRR	WR668	4NN_28	-	-
Asterella australis (Taylor) Verd.	No	New Zealand	-38.2222	176.4	JGD, KJF & WRR	WR693	4NN_61	-	-
Asterella bachmannii (Stephani) S.W. Arnell	No	South Africa	-29.2718	29.5207	JGD & SP	WR49, WR49.a	SA21	-	-
Asterella bachmannii (Stephani) S.W. Arnell	No	Lesotho	-29.3844	27.9209	JGD & SP	WR114	L48	-	-
Asterella bachmannii (Stephani) S.W. Arnell	Yes	Lesotho	-29.3462	27.8514	JGD & SP	WR97	L30	epMT_09	WR97-A
Asterella bachmannii (Stephani) S.W. Arnell	Yes	Lesotho	-28.7703	28.6358	JGD & SP	WR69	L4	epMT_32	WR69-A
Asterella bachmannii (Stephani) S.W. Arnell	Yes	Lesotho	-28.7633	28.6511	JGD & SP	WR75	L10	epMT_28	WR75-D
Asterella bachmannii (Stephani) S.W. Arnell	Yes	South Africa	-28.5101	28.6369	JGD & SP	WR61	SA33	epMT_32	WR61-C
Asterella bachmannii (Stephani) S.W. Arnell	No	South Africa	-29.0193	29.4828	JGD & SP	WR32, WR32.b	SA5	-	-
Asterella bolanderi (Austin) Underw.	No	USA	36.4853	-118.566	JGD	8644	CA23	-	-
Asterella bolanderi (Austin) Underw.	Yes	USA	35.9989	-121.468	JGD	8637	CA16	epMT_33	8637.1.1
Asterella bolanderi (Austin) Underw.	Yes	USA	36.5371	-118.782	JGD	8643	CA22	epMT_33	8643.1-2
Asterella californica (Hampe ex Austin) Underw.	No	USA	36.5371	-118.782	JGD	8641	CA20	-	-
Asterella californica (Hampe ex Austin) Underw.	No	USA	36.5371	-118.782	JGD	8642	CA21	-	-
Asterella californica (Hampe ex Austin) Underw.	No	USA	36.7961	-118.597	JGD	8645	CA24	-	-
Asterella californica (Hampe ex Austin) Underw.	No	USA	36.8057	-118.584	JGD	8646	CA26	-	-
Asterella californica (Hampe ex Austin) Underw.	No	USA	36.2565	-121.782	JGD	8629	CA8	-	-
Asterella californica (Hampe ex Austin) Underw.	Yes	USA	36.8215	-118.827	JGD	8647	CA27	epMT_33	8647.1-1
Asterella drummondii (Taylor) R.M. Schust. ex D.G. Long	No	Australia	-37.6432	145.545	JGD	8824, 8824.b	V_2	-	-
Asterella drummondii (Taylor) R.M. Schust. ex D.G. Long	No	New Zealand	-36.9633	174.474	JGD & SP	8821, 8812.b	2NN_7	-	-
Asterella grollei D.G. Long	No	India	31.2435	77.5005	JGD & SP	wr447	IW100	-	-
Asterella khasyana (Griff.)	No	India	27.0117	88.2289	JGD & SP	wr504	IE28	-	-
Asterella khasyana (Griff.)	No	India	26.8679	88.2848	JGD & SP	wr483	IE3	-	-
Asterella khasyana (Griff.)	No	India	31.2435	77.5005	JGD & SP	wr448	IW101	-	-
Asterella khasyana (Griff.)	No	India	31.0976	77.1806	JGD & SP	wr372	IW32	-	-
Asterella khasyana (Griff.)	No	India	31.1051	77.1439	JGD & SP	wr391	IW52	-	-
Asterella khasyana (Griff.)	No	India	27.0896	88.6619	JGD & SP	wr567	IE108	-	-
Asterella khasyana (Griff.)	No	India	31.1127	77.1502	JGD & SP	wr580	IE127	-	-
Asterella khasyana (Griff.)	No	India	27.04	88.2185	JGD & SP	wr510	IE35	-	-
Asterella khasyana (Griff.)	No	India	31.1137	77.1511	JGD & SP	wr474	IW128	-	-
Asterella khasyana (Griff.)	No	India	31.1127	77.1502	JGD & SP	wr477	IW133	-	-
Asterella khasyana (Griff.)	No	India	31.0993	77.2633	JGD & SP	wr409	IW64b	-	-
Asterella khasyana (Griff.)	No	India	31.1078	77.2539	JGD & SP	wr414	IW70	-	-
Asterella khasyana (Griff.)	No	India	31.1185	77.1431	JGD & SP	wr422	IW76a	-	-
Asterella khasyana (Griff.)	Yes	India	27.0831	88.6934	JGD & SP	wr573	IE118	epMT_30	WR573-B
Asterella khasyana (Griff.)	Yes	India	31.0976	77.1806	JGD & SP	wr375	IW35	epMT_11	WR375-D
Asterella khasyana (Griff.)	Yes	India	31.098	77.1867	JGD & SP	wr380	IW39b	epMT_32	WR380-A, WR380-D
Asterella khasyana (Griff.)	Yes	India	31.1078	77.2539	JGD & SP	wr401	IW59a	epMT_08	WR401-D
Asterella khasyana (Griff.)	Yes	India	31.1078	77.2539	JGD & SP	wr413	IW69	epMT_02, epMT_11, epMT_12	WR413-B, WR413-C, WR413-D
Asterella khasyana (Griff.)	Yes	India	31.1185	77.1431	JGD & SP	wr420	IW75	epMT_32	WR420-A, WR420-D
Asterella khasyana (Griff.)	Yes	India	31.0997	77.1829	JGD & SP	wr355	IW9	epMT_12	WR355-B, WR355-C
Asterella lindenbergiana (Corda) Lindb.	No	Switzerland	46.4826	8.38711	JGD	WR626	IS8	-	-
Asterella muscicola (Stephani) S.W. Arnell	No	South Africa	-29.0042	29.4241	JGD & SP	WR41, WR41.b	SA13	-	-
Asterella muscicola (Stephani) S.W. Arnell	No	Lesotho	-28.8157	28.7202	JGD & SP	WR86	L20.a	-	-
Asterella muscicola (Stephani) S.W. Arnell	Yes	Lesotho	-28.7577	28.5326	JGD & SP	WR67	L2	epMT_30	WR67-B
Asterella muscicola (Stephani) S.W. Arnell	Yes	South Africa	-29.0053	29.4234	JGD & SP	WR43, WR43.b	SA15	epMT_10	WR43.B-D
Asterella pringlei Underw.	No	Colombia	7.67864	-74.0234	JGD	WR1149	Co19	-	-
Asterella pringlei Underw.	No	Colombia	7.69972	-74.0292	JGD	WR1164	Co4	-	-
Asterella pringlei Underw.	Yes	Colombia	7.67903	-74.0218	JGD	WR1147	Co15	epMT_02	WR1147-B
Asterella sp.	No	India	27.0386	88.2636	JGD & SP	wr543	IE77	-	-
Asterella sp.	No	India	25.7856	84.7328	JGD & SP	wr457	IW111	-	-
Asterella sp.	No	India	31.0976	77.1806	JGD & SP	wr368	IW27	-	-
Asterella sp.	No	India	31.1051	77.1439	JGD & SP	wr394	IW54a	-	-
Asterella sp.	No	India	31.2177	77.4312	JGD & SP	wr436	IW90	-	-
Asterella sp.	No	India	27.0684	88.3884	JGD & SP	wr533	IE63	-	-
Asterella sp.	No	India	27.0684	88.3884	JGD & SP	wr534	IE63a	-	-
Asterella sp.	No	India	31.1127	77.1502	JGD & SP	wr476	IW132	-	-
Asterella sp.	No	India	31.1127	77.1502	JGD & SP	wr478	IW134	-	-
Asterella sp.	Yes	India	31.1078	77.2539	JGD & SP	wr410	IW66	epMT_02	WR410-B
Asterella sp.	Yes	India	31.0997	77.1829	JGD & SP	wr354	IW8	epMT_11	WR354-C
Asterella tenera (Mitt.) R.M. Schust.	No	New Zealand	-46.5833	169.35	JGD, KJF & WRR	WR715	4N_14	-	-
Asterella tenera (Mitt.) R.M. Schust.	No	New Zealand	-41.4242	172.1	JGD, KJF & WRR	WR836	4N_141	-	-
Asterella tenera (Mitt.) R.M. Schust.	No	New Zealand	-46.5031	169.487	JGD, KJF & WRR	WR726	4N_25	-	-
Asterella tenera (Mitt.) R.M. Schust.	No	New Zealand	-43.9083	171.258	JGD, KJF & MIB	WR222	3N_143	-	-
Asterella tenera (Mitt.) R.M. Schust.	No	New Zealand	-43.8958	171.229	JGD, KJF & MIB	WR225	3N_149	-	-
Asterella tenera (Mitt.) R.M. Schust.	No	New Zealand	-43.8958	171.225	JGD, KJF & MIB	WR228	3N_152	-	-
Asterella tenera (Mitt.) R.M. Schust.	No	New Zealand	-41.2083	172.839	JGD, KJF & MIB	WR163	3N_46	-	-
Asterella tenera (Mitt.) R.M. Schust.	No	New Zealand	-45.8085	170.491	JGD, KJF & WRR	WR705	4N_4	-	-
Asterella tenera (Mitt.) R.M. Schust.	Yes	New Zealand	-38.605	176.85	JGD, KJF & WRR	WR656	4NN_14	epMT_05	WR656-B
Asterella tenera (Mitt.) R.M. Schust.	Yes	New Zealand	-44.0625	169.358	JGD, KJF & MIB	WR210	3N_122	Singleton	WR210-C
Asterella wilmsii (Stephani) S.W. Arnell	No	South Africa	-28.5101	28.6369	JGD & SP	WR62	SA34	-	-
Asterella wilmsii (Stephani) S.W. Arnell	Yes	Lesotho	-29.1294	27.6716	JGD & SP	WR88	L21	epMT_32	WR88-A
Asterella wilmsii (Stephani) S.W. Arnell	Yes	South Africa	-29.2728	29.5194	JGD & SP	WR53, WR53.b	SA25	epMT_02	WR53.B-B
Asterella wilmsii (Stephani) S.W. Arnell	Yes	South Africa	-29.2697	29.5187	JGD & SP	WR56	SA28	epMT_09	WR56-D
Athalamia pinguis Falc.	No	India	31.2177	77.4312	JGD & SP	wr434	IW88	-	-
Calycularia crispula Mitt.	No	China	25.3936	110.16	SP	WR20, WR20.b	CH136	-	-
Calycularia crispula Mitt.	No	India	31.0988	77.1816	JGD & SP	wr493	IE13	-	-
Calycularia crispula Mitt.	No	India	26.9943	88.2858	JGD & SP	wr521	IE48	-	-
Calycularia crispula Mitt.	No	China	25.8844	110.465	SP	WR117	CH117a	-	-
Calycularia crispula Mitt.	No	China	25.8844	110.465	SP	WR118	CH117b	-	-
Calycularia crispula Mitt.	No	China	25.392	110.136	SP	WR13, WR13.b	CH3	-	-
Calycularia crispula Mitt.	No	India	27.0117	88.2289	JGD & SP	wr505	IE29	-	-
Calycularia crispula Mitt.	Yes	China	25.1443	110.575	SP	WR18, WR18.b	Ch20	epMT_20	WR18.B-A
Calycularia crispula Mitt.	Yes	India	27.0896	88.6619	JGD & SP	wr566	IE106	epMT_01, epMT_10	WR566-B, WR566-D
Calycularia crispula Mitt.	Yes	India	31.2447	77.5029	JGD & SP	wr450	IW104	epMT_07	WR450-A, WR450-C
Clevea hyalina (Sommerf.) Lindb.	No	India	31.0976	77.1806	JGD & SP	wr369	IW28	-	-
Clevea hyalina (Sommerf.) Lindb.	No	India	31.1059	77.141	JGD & SP	wr383	IW43	-	-
Conocephalum conicum (L.) Dumort.	No	China	25.3907	110.13	SP	WR17	CH19	-	-
Conocephalum conicum (L.) Dumort.	No	England	50.8695	0.62812	JGD	WR243	Cc1	-	-
Conocephalum conicum (L.) Dumort.	No	England	51.2472	0.119614	JGD & WRR	WR1171	Con(UK)	-	-
Conocephalum conicum (L.) Dumort.	No	England	51.0658	-0.089054	JGD	WR137, WR137.b	WA1	-	-
Conocephalum conicum (L.) Dumort.	No	India	31.1111	77.1476	JGD & SP	wr470	IW124	-	-
Conocephalum conicum (L.) Dumort.	No	India	31.1185	77.1431	JGD & SP	wr425	IW79	-	-
Conocephalum conicum (L.) Dumort.	No	India	31.0967	77.2748	JGD & SP	wr432	IW86	-	-
Conocephalum conicum (L.) Dumort.	No	Italy	40.7077	14.8433	JGD	8617	Con	-	-
Conocephalum conicum (L.) Dumort.	No	China	25.3907	110.13	SP	WR24	CH41	-	-
Conocephalum conicum (L.) Dumort.	No	England	51.4821	-0.290251	JGD	8472	8472	-	-
Conocephalum conicum (L.) Dumort.	No	England	53.8595	-1.19192	JGD	8608	T8	-	-
Conocephalum conicum (L.) Dumort.	No	Italy	45.7953	8.40823	JGD	WR631	IS13	-	-
Conocephalum conicum (L.) Dumort.	No	Lesotho	-29.4841	27.7515	JGD & SP	WR95	L28	-	-
Conocephalum conicum (L.) Dumort.	No	Wales	53.1028	-3.84571	JGD & SP	WR603	NW4	-	-
Conocephalum japonicum (Thunb.)	No	India	27.0449	88.2628	JGD & SP	wr500	IE22	-	-
Conocephalum japonicum (Thunb.)	No	India	27.04	88.2185	JGD & SP	wr508	IE33	-	-
Conocephalum salebrosum Szweyk., Buczk. & Odrzyk.	No	England	54.1423	-2.25334	JGD	8610	T10	-	-
Conocephalum salebrosum Szweyk., Buczk. & Odrzyk.	No	England	50.1638	-5.65459	JGD	8614	T14o	-	-
Conocephalum salebrosum Szweyk., Buczk. & Odrzyk.	No	England	50.1638	-5.65459	JGD	8615	T14y	-	-
Conocephalum salebrosum Szweyk., Buczk. & Odrzyk.	No	England	54.2438	-2.18939	JGD	8604	T4	-	-
Conocephalum salebrosum Szweyk., Buczk. & Odrzyk.	No	Iceland	63.6159	-19.9923	SP	WR1061, WR1061.a	IC007	-	-
Conocephalum salebrosum Szweyk., Buczk. & Odrzyk.	No	Iceland	63.6159	-19.9923	SP	WR1064, WR1064.a	IC030	-	-
Conocephalum salebrosum Szweyk., Buczk. & Odrzyk.	No	Iceland	63.6159	-19.9923	SP	WR1056	IC019	-	-
Conocephalum salebrosum Szweyk., Buczk. & Odrzyk.	No	Iceland	63.6159	-19.9923	SP	WR1070	IC130	-	-
Conocephalum salebrosum Szweyk., Buczk. & Odrzyk.	No	Iceland	63.6159	-19.9923	SP	WR1083	IC198	-	-
Conocephalum salebrosum Szweyk., Buczk. & Odrzyk.	No	Ireland	53.0628	-6.4548	JGD	WR1133	12H12	-	-
Conocephalum salebrosum Szweyk., Buczk. & Odrzyk.	No	USA	44.1484	-71.6839	JGD	WR307	NH128	-	-
Conocephalum salebrosum Szweyk., Buczk. & Odrzyk.	No	USA	44.2594	-71.2559	JGD	WR271	NH28	-	-
Conocephalum salebrosum Szweyk., Buczk. & Odrzyk.	No	USA	44.2607	-71.2572	JGD	WR273	NH41	-	-
Conocephalum salebrosum Szweyk., Buczk. & Odrzyk.	No	USA	44.2633	-71.2976	JGD	WR304	NH95	-	-
Corsinia coriandrina (Spreng.) Lindb.	No	Italy	45.79	8.42169	JGD	WR941	14cc	-	-
Corsinia coriandrina (Spreng.) Lindb.	No	Italy	45.7953	8.40823	JGD	WR623	IS5	-	-
Corsinia coriandrina (Spreng.) Lindb.	No	Italy	45.7947	8.4098	JGD	WR624	IS6	-	-
Corsinia coriandrina (Spreng.) Lindb.	No	Italy	37.6577	14.8934	JGD	WR890	sc19	-	-
Cryptomitrium himalayense Kashyap	No	India	31.0962	77.1785	JGD & SP	wr462	IW116	-	-
Cryptomitrium himalayense Kashyap	No	India	31.0962	77.1785	JGD & SP	wr464	IW118	-	-
Cryptomitrium himalayense Kashyap	No	India	31.0997	77.1829	JGD & SP	wr353	IW7	-	-
Cryptomitrium himalayense Kashyap	No	India	31.1148	77.2485	JGD & SP	wr427	IW81	-	-
Cryptomitrium oreades Perold	No	Lesotho	-28.7741	28.6742	JGD & SP	WR84, WR84.b	L19.a	-	-
Cryptomitrium oreades Perold	No	Lesotho	-28.7741	28.6742	JGD & SP	WR85, WR85.b	L19.b	-	-
Cyathodium aureonitens (Griff.) Mitt.	No	India	31.1185	77.1431	JGD & SP	wr423	IW77	-	-
Cyathodium cavernarum Kunze	No	Brazil	-24.6365	-48.4044	SP	WR910	BR8	-	-
Cyathodium cavernarum Kunze	No	Colombia	7.67903	-74.0218	JGD	WR1148	Co18	-	-
Cyathodium sp.	No	India	27.04	88.2185	JGD & SP	wr514	IE40	-	-
Cyathodium sp.	No	India	27.038	88.2632	JGD & SP	wr487	IE7	-	-
Cyathodium tuberosum Kashyap	No	India	31.0997	77.1829	JGD & SP	wr348	IW2	-	-
Cyathodium tuberosum Kashyap	No	India	31.0976	77.1806	JGD & SP	wr367	IW26	-	-
Dumortiera hirsuta (Sw.) Nees	No	Brazil	-22.9589	-43.2772	SP	WR1158	2BR3	-	-
Dumortiera hirsuta (Sw.) Nees	No	Brazil	-24.6365	-48.4044	SP	WR908	BR7a	-	-
Dumortiera hirsuta (Sw.) Nees	No	Brazil	-24.6365	-48.4044	SP	WR909	BR7b	-	-
Dumortiera hirsuta (Sw.) Nees	No	Colombia	7.67903	-74.0218	JGD	WR1146	Co14	-	-
Dumortiera hirsuta (Sw.) Nees	No	Colombia	7.6809	-74.0116	JGD	WR1150	Co21	-	-
Dumortiera hirsuta (Sw.) Nees	No	England	50.8689	0.629227	JGD	WR239	Dh2	-	-
Dumortiera hirsuta (Sw.) Nees	No	England	50.867	0.630545	JGD	WR240	Dh3	-	-
Dumortiera hirsuta (Sw.) Nees	No	India	27.0449	88.2628	JGD & SP	wr490	IE10	-	-
Dumortiera hirsuta (Sw.) Nees	No	India	27.1048	88.639	JGD & SP	wr554	IE94	-	-
Dumortiera hirsuta (Sw.) Nees	No	India	31.1111	77.1476	JGD & SP	wr469	IW123	-	-
Dumortiera hirsuta (Sw.) Nees	No	India	31.1185	77.1431	JGD & SP	wr424	IW78	-	-
Dumortiera hirsuta (Sw.) Nees	No	Malaysia	4.47353	101.382	SP	8864, 8864.b	MA_59.1	-	-
Dumortiera hirsuta (Sw.) Nees	No	Brazil	-20.1632	-51.2074	SP	WR902	BR1	-	-
Dumortiera hirsuta (Sw.) Nees	No	Brazil	-24.6365	-48.4044	SP	WR912	BR10	-	-
Dumortiera hirsuta (Sw.) Nees	No	Brazil	-24.7356	-48.3358	SP	WR918	BR16	-	-
Dumortiera hirsuta (Sw.) Nees	No	China	25.3907	110.13	SP	WR9, WR119	CH126	-	-
Dumortiera hirsuta (Sw.) Nees	No	China	25.392	110.136	SP	WR12	CH2	-	-
Dumortiera hirsuta (Sw.) Nees	No	England	50.8695	0.62812	JGD	WR238	Dh1	-	-
Dumortiera hirsuta (Sw.) Nees	No	India	27.0879	88.6985	JGD & SP	wr570	IE114	-	-
Dumortiera hirsuta (Sw.) Nees	No	Malaysia	-6.74133	107.007	SP	8880, 8880.b	MA_84.1	-	-
Dumortiera hirsuta (Sw.) Nees	No	Malaysia	-6.74133	107.007	SP	8881	MA_84.2	-	-
Dumortiera hirsuta (Sw.) Nees	No	Malaysia	4.47353	101.382	SP	8865	MA_59.2	-	-
Dumortiera hirsuta (Sw.) Nees	No	Vietnam	11.6415	107.742	SP	WR127	VI_5a	-	-
Dumortiera hirsuta (Sw.) Nees	No	Vietnam	11.6415	107.742	SP	WR128	VI_5b	-	-
Dumortiera hirsuta (Sw.) Nees	No	Vietnam	11.6415	107.742	SP	WR129	VI_5c	-	-
Dumortiera hirsuta (Sw.) Nees	No	Indonesia	-8.27201	115.151	DJR	WR253	BA1(Bali)	-	-
Dumortiera hirsuta (Sw.) Nees	No	Indonesia	-8.27791	115.151	DJR	WR264	BA11	-	-
Dumortiera hirsuta (Sw.) Nees	No	Indonesia	-8.27648	115.149	DJR	WR258	BA6	-	-
Dumortiera hirsuta (Sw.) Nees	No	South Africa	-29.0071	29.4232	JGD & SP	WR47	SA19	-	-
Dumortiera hirsuta (Sw.) Nees	No	South Africa	-29.0053	29.4234	JGD & SP	WR39, WR39.a	SA12.a	-	-
Dumortiera hirsuta (Sw.) Nees	No	South Africa	-29.0053	29.4234	JGD & SP	WR40, WR40.b	SA12.b	-	-
Fossombronia angulifolia Perold	Yes	Lesotho	-29.2967	27.699	JGD & SP	WR102	L35	epMT_01	WR102-A
Fossombronia australis Mitt.	No	New Zealand	-42.575	171.458	JGD, KJF & MIB	WR201	3N_105	-	-
Fossombronia australis Mitt.	No	New Zealand	-41.1083	172.967	JGD, KJF & MIB	WR154	3N_22	-	-
Fossombronia australis Mitt.	No	New Zealand	-42.3056	172.117	JGD, KJF & MIB	WR192	3N_94	-	-
Fossombronia australis Mitt.	No	New Zealand	-43.1333	171.77	JGD, KJF & WRR	WR849	4N_158	-	-
Fossombronia australis Mitt.	No	New Zealand	-39.3833	176.439	JGD, KJF & WRR	WR677	4NN_44	-	-
Fossombronia australis Mitt.	No	New Zealand	-41.1556	172.917	JGD, KJF & MIB	WR155	3N_24	-	-
Fossombronia australis Mitt.	No	New Zealand	-42.3075	172.107	JGD, KJF & WRR	WR796	4N_99	-	-
Fossombronia australis Mitt.	No	New Zealand	-38.5908	176.817	JGD, KJF & WRR	WR652	4NN_10	-	-
Fossombronia australis Mitt.	Yes	New Zealand	-44.7575	167.958	JGD, KJF & WRR	WR754	4N_55	Singleton	WR754-D
Fossombronia australis Mitt.	Yes	New Zealand	-42.7389	171.8	JGD & SP	8796	2N_88	epMT_26	8796-A
Fossombronia caespitiformis Corb.	No	Italy	37.8514	15.29	JGD	WR886	sc13	-	-
Fossombronia caespitiformis Corb.	No	Italy	37.292	13.5815	JGD	WR874	sc31	-	-
Fossombronia caespitiformis Corb.	No	Italy	37.2888	13.6004	JGD	WR898	sc34b	-	-
Fossombronia caespitiformis Corb.	No	Italy	37.2888	13.6004	JGD	WR877	sc37	-	-
Fossombronia caespitiformis Corb.	No	Italy	37.2888	13.6004	JGD	WR878	sc39	-	-
Fossombronia caespitiformis Corb.	No	Italy	37.2888	13.6004	JGD	WR879	sc41	-	-
Fossombronia caespitiformis Corb.	Yes	Italy	37.292	13.5815	JGD	WR893	sc25	epMT_08	WR893-C, WR893-D
Fossombronia caespitiformis Corb.	Yes	Italy	37.2888	13.6004	JGD	WR900	sc36	epMT_30	WR900-A
Fossombronia echinata Macvicar	No	Italy	40.6619	14.8066	JGD	8616	F1	-	-
Fossombronia echinata Macvicar	No	Spain	41.3672	2.15283	JGD	WR1166	BA1	-	-
Fossombronia echinata Macvicar	Yes	Spain	41.3672	2.15283	JGD	WR1167	BA2	epMT_09	WR1167-B
Fossombronia foveolata Lindb.	No	Iceland	64.0255	-21.2125	SP	WR1067, WR1067.a	IC088	-	-
Fossombronia foveolata Lindb.	No	Iceland	64.0257	-21.2124	SP	WR956, WR956.a	IC090	-	-
Fossombronia foveolata Lindb.	No	England	51.1595	0.711278	JGD & WRR	TS63	Th4	-	-
Fossombronia foveolata Lindb.	No	South Africa	-29.0071	29.4232	JGD & SP	WR48	SA20	-	-
Fossombronia foveolata Lindb.	Yes	England	51.1595	0.711278	JGD & WRR	TS60	Th1	epMT_21	TS60.4
Fossombronia foveolata Lindb.	Yes	England	51.1595	0.711278	JGD & WRR	TS61	Th2	epMT_21	TS61.1
Fossombronia foveolata Lindb.	Yes	England	51.1595	0.711278	JGD & WRR	TS62	Th3	epMT_21	TS62.3
Fossombronia foveolata Lindb.	Yes	England	51.1595	0.711278	JGD & WRR	TS64	Th5	epMT_21	TS64.4
Fossombronia foveolata Lindb.	Yes	South Africa	-29.0068	29.4228	JGD & SP	WR33	SA6	epMT_19	WR33-C
Fossombronia husnotii Corb.	No	Ascension Island	-7.95031	-14.3467	JGD & SP	WR1105	2AI184	-	-
Fossombronia husnotii Corb.	No	Ascension Island	-7.95347	-14.3465	JGD & SP	WR1109	2AI201	-	-
Fossombronia husnotii Corb.	No	Ascension Island	-7.95527	-14.3456	JGD & SP	WR948	2AI5	-	-
Fossombronia husnotii Corb.	No	Ascension Island	-7.94916	-14.3367	JGD & SP	TS17	AI20	-	-
Fossombronia husnotii Corb.	No	Ascension Island	-7.95527	-14.3456	JGD & SP	WR949	2AI6	-	-
Fossombronia husnotii Corb.	No	Ascension Island	-7.94912	-14.3519	JGD & SP	TS8	AI11	-	-
Fossombronia husnotii Corb.	No	Ascension Island	-7.94851	-14.3373	JGD & SP	TS12	AI15	-	-
Fossombronia husnotii Corb.	No	Ascension Island	-7.95046	-14.3505	JGD	8555	F61.A	-	-
Fossombronia husnotii Corb.	No	Ascension Island	-7.95047	-14.3499	JGD	8556	F61.B	-	-
Fossombronia hyalorhiza Perold	Yes	South Africa	-29.2727	29.5207	JGD & SP	WR52	SA24	epMT_02	WR52-D
Fossombronia hyalorhiza Perold	Yes	South Africa	-29.279	29.5169	JGD & SP	WR54	SA26	epMT_06	WR54-C
Fossombronia incurva Lindb.	No	Iceland	64.3139	-20.306	SP	WR958, WR958.a	IC051	-	-
Fossombronia incurva Lindb.	No	Iceland	64.3139	-20.306	SP	WR959, WR959.a	IC052	-	-
Fossombronia incurva Lindb.	Yes	Iceland	64.3139	-20.3059	SP	WR1057, WR1057.a	IC015	epMT_02	WR1057.a-B
Fossombronia incurva Lindb.	Yes	Iceland	64.3135	-20.3015	SP	WR963	IC055	epMT_10	WR963-F
Fossombronia indica Steph.	No	Ascension Island	-7.96211	-14.3445	JGD & SP	TS56	AI216	-	-
Fossombronia indica Steph.	No	Ascension Island	-7.95117	-14.3467	JGD & SP	TS46	AI183	-	-
Fossombronia indica Steph.	No	Ascension Island	-7.95117	-14.3467	JGD & SP	TS48	AI185	-	-
Fossombronia indica Steph.	No	Ascension Island	-7.95099	-14.3436	JGD & SP	TS55	AI215	-	-
Fossombronia indica Steph.	No	Ascension Island	-7.94916	-14.3367	JGD & SP	TS19	AI22	-	-
Fossombronia indica Steph.	No	Ascension Island	-7.94916	-14.3367	JGD & SP	TS20	AI23	-	-
Fossombronia indica Steph.	No	Ascension Island	-7.95051	-14.3355	JGD & SP	TS23	AI26	-	-
Fossombronia indica Steph.	No	Ascension Island	-7.95183	-14.3538	JGD & SP	TS31	AI36	-	-
Fossombronia indica Steph.	No	Ascension Island	-7.95884	-14.3444	JGD & SP	TS41	AI96	-	-
Fossombronia indica Steph.	No	Ascension Island	-7.95043	-14.3501	JGD	8561	F66	-	-
Fossombronia indica Steph.	No	Ascension Island	-7.95031	-14.3467	JGD & SP	WR1106	2AI184A	-	-
Fossombronia kashyapii S.C.Srivast. & Udar	No	India	31.0967	77.2748	JGD & SP	wr430	IW84	-	-
Fossombronia kashyapii S.C.Srivast. & Udar	Yes	India	31.1137	77.1511	JGD & SP	wr471	IW125	epMT_09	WR471-C, WR471-D
Fossombronia kashyapii S.C.Srivast. & Udar	Yes	India	31.0993	77.2633	JGD & SP	wr403	IW60a	Singleton	WR403-A, WR403-C
Fossombronia kashyapii S.C.Srivast. & Udar	Yes	India	31.0976	77.1806	JGD & SP	wr376	IW36	epMT_01	WR376-B
Fossombronia maritima (Paton) Paton	No	England	50.668	-4.76013	JGD	8489	FM	-	-
Fossombronia porphyrorhiza (Nees) Prosk.	No	Brazil	-22.9695	-43.2248	SP	WR1162	2BR9	-	-
Fossombronia pusilla (L.) Nees	No	India	27.0684	88.3884	JGD & SP	wr530	IE58	-	-
Fossombronia pusilla (L.) Nees	No	India	31.0993	77.2633	JGD & SP	wr404	IW61	-	-
Fossombronia pusilla (L.) Nees	No	India	31.2435	77.5005	JGD & SP	wr441	IW95a	-	-
Fossombronia pusilla (L.) Nees	No	New Zealand	-41.0917	172.979	JGD, KJF & MIB	WR153	3N_17	-	-
Fossombronia pusilla (L.) Nees	No	New Zealand	-41.838	171.505	JGD, KJF & MIB	WR180	3N_68	-	-
Fossombronia pusilla (L.) Nees	No	New Zealand	-41.2533	172.183	JGD, KJF & WRR	WR830	4N_135	-	-
Fossombronia pusilla (L.) Nees	No	New Zealand	-42.3075	172.107	JGD, KJF & WRR	WR797	4N_99a	-	-
Fossombronia pusilla (L.) Nees	No	New Zealand	-38.7833	176.233	JGD, KJF & WRR	WR697	4NN_65	-	-
Fossombronia pusilla (L.) Nees	No	USA	37.8956	-122.242	JGD	8622	CA1	-	-
Fossombronia pusilla (L.) Nees	No	USA	36.5371	-118.782	JGD	8640	CA19	-	-
Fossombronia pusilla (L.) Nees	No	Italy	37.2888	13.6004	JGD	WR897	sc34a	-	-
Fossombronia pusilla (L.) Nees	No	New Zealand	-42.37	171.4	JGD & SP	8782	2N_50	-	-
Fossombronia pusilla (L.) Nees	No	New Zealand	-41.155	172.174	JGD, KJF & WRR	WR820	4N_125	-	-
Fossombronia pusilla (L.) Nees	No	New Zealand	-46.2667	167.905	JGD, KJF & WRR	WR733	4N_31	-	-
Fossombronia pusilla (L.) Nees	No	New Zealand	-39.2908	175.355	JGD, KJF & WRR	WR670	4NN_32	-	-
Fossombronia pusilla (L.) Nees	Yes	India	27.0896	88.6619	JGD & SP	wr568	IE109	epMT_31	WR568-A, WR568-D
Fossombronia pusilla (L.) Nees	Yes	India	31.1078	77.2539	JGD & SP	wr400	IW59	epMT_01	WR400-A
Fossombronia pusilla (L.) Nees	Yes	New Zealand	-36.9633	174.474	JGD & SP	8820	2NN_6	epMT_34	8820-B
Fossombronia pusilla (L.) Nees	Yes	New Zealand	-41.25	172.105	JGD, KJF & WRR	WR825	4N_130	epMT_32	WR825-A
Fossombronia pusilla (L.) Nees	Yes	New Zealand	-38.655	176.088	JGD, KJF & WRR	WR644	4NN_2	epMT_09	WR644-C
Fossombronia pusilla (L.) Nees	Yes	New Zealand	-38.2222	176.4	JGD, KJF & WRR	WR691	4NN_59	epMT_06	WR691-C
Fossombronia pusilla (L.) Nees	Yes	USA	35.9971	-121.478	JGD	8631	CA10	epMT_33	8631-3
Fossombronia pusilla (L.) Nees	Yes	USA	37.873	-122.237	JGD	8626	CA5	epMT_05	8626.1-1
Fossombronia pusilla (L.) Nees	Yes	India	27.0449	88.2628	JGD & SP	wr499	IE19	epMT_19	WR499-A
Fossombronia pusilla (L.) Nees	Yes	India	31.2447	77.5029	JGD & SP	wr453	IW108a	epMT_10	WR453-A
Fossombronia pusilla (L.) Nees	Yes	India	31.0997	77.1829	JGD & SP	wr350	IW4	Singleton	WR350-C
Fossombronia pusilla (L.) Nees	Yes	India	31.2435	77.5005	JGD & SP	wr442	IW95b	epMT_11	WR442-C
Fossombronia pusilla (L.) Nees	Yes	New Zealand	-41.7389	171.475	JGD & SP	8786	2N_68	epMT_08	8786-A
Fossombronia pusilla (L.) Nees	Yes	New Zealand	-42.7292	170.958	JGD, KJF & MIB	WR191	3N_93	epMT_12	WR191-B
Fossombronia pusilla (L.) Nees	Yes	New Zealand	-46.5908	169.355	JGD, KJF & WRR	WR720	4N_19	epMT_05	WR720-D
Fossombronia pusilla (L.) Nees	Yes	New Zealand	-45.8085	170.491	JGD, KJF & WRR	WR706	4N_5	epMT_18	WR706-C
Fossombronia pusilla (L.) Nees	Yes	New Zealand	-43.4587	170.021	JGD, KJF & WRR	WR775	4N_78	Singleton	WR775-D
Fossombronia pusilla (L.) Nees	Yes	New Zealand	-42.15	171.772	JGD, KJF & WRR	WR795	4N_98	epMT_04	WR795-A
Fossombronia pusilla (L.) Nees	Yes	Wales	52.8972	-3.91958	JGD & SP	WR602	NW3	epMT_08, epMT_05	WR602-B, WR602-C
Fossombronia reticulata Steph.	No	New Zealand	-39.3833	176.439	JGD, KJF & WRR	WR683	4NN_51	-	-
Fossombronia sp.	No	Australia	-37.6432	145.545	JGD	8825	V4	-	-
Fossombronia sp.	No	Lesotho	-29.1199	28.437	JGD & SP	WR106	L39	-	-
Fossombronia sp.	Yes	Australia	-37.6432	145.545	JGD	8823, 8823.b	V_1	Singleton	8823.B-B
Fossombronia sp.	Yes	Lesotho	-28.9267	28.7552	JGD & SP	WR80	L15	epMT_32	WR80-A
Fossombronia sp.	Yes	Lesotho	-29.6648	27.7969	JGD & SP	WR91	L24	Singleton	WR91-B
Fossombronia sp.	Yes	Lesotho	-29.1101	28.4777	JGD & SP	WR104	L37	epMT_10	WR104-C
Fossombronia sp.	Yes	Lesotho	-28.764	28.6468	JGD & SP	WR73	L8	epMT_11	WR73-C
Fossombronia sp.	Yes	Australia	-38.6367	143.891	JGD	8828	V_7	epMT_08	8828-C
Fossombronia sp.	Yes	China	25.083	110.288	SP	WR16	CH13	epMT_02	WR16-D
Fossombronia wondraczekii (Corda) Dumort.	No	Iceland	64.3134	-20.298	SP	WR1068, WR1068.a	IC112	-	-
Fossombronia wondraczekii (Corda) Dumort.	No	Iceland	64.6702	-21.2592	SP	WR1059, WR1059.a	IC010	-	-
Fossombronia wondraczekii (Corda) Dumort.	No	Iceland	64.868	-23.8622	SP	WR964, WR964.a	IC092	-	-
Fossombronia wondraczekii (Corda) Dumort.	No	Wales	53.1175	-4.02781	JGD & SP	WR601	NW2	-	-
Fossombronia wondraczekii (Corda) Dumort.	Yes	Iceland	64.3139	-20.3059	SP	WR1060	IC008	epMT_09, epMT_01	WR1060-A, WR1060-D
Fossombronia wondraczekii (Corda) Dumort.	Yes	Iceland	64.2362	-21.0446	SP	WR1066, WR1066.a	IC084	epMT_10	WR1066.a-A
Fossombronia wondraczekii (Corda) Dumort.	Yes	Iceland	64.3139	-20.3059	SP	WR1073	IC138	epMT_09	WR1073-C
Fossombronia wondraczekii (Corda) Dumort.	Yes	Iceland	64.0257	-21.2124	SP	WR1065	IC029	epMT_09	WR1065-A
Fossombronia wondraczekii (Corda) Dumort.	Yes	Iceland	64.028	-21.2146	SP	WR962	IC056	Singleton	WR962-B
Haplomitrium dentatum (D. Kumar & Udar) J.J. Engel	No	India	27.0844	88.6697	JGD & SP	wr559	IE100	-	-
Haplomitrium dentatum (D. Kumar & Udar) J.J. Engel	Yes	India	27.0037	88.2632	JGD & SP	wr523	IE49	epMT_29	WR523-A, WR523-B, WR523-D
Haplomitrium gibbsiae (Stephani) R.M. Schust.	No	New Zealand	-44.0625	169.358	JGD, KJF & MIB	WR206	3N_118	-	-
Haplomitrium gibbsiae (Stephani) R.M. Schust.	No	New Zealand	-46.5908	169.355	JGD, KJF & WRR	WR719	4N_18	-	-
Haplomitrium gibbsiae (Stephani) R.M. Schust.	No	New Zealand	-44.1075	169.35	JGD, KJF & WRR	WR764	4N_66	-	-
Haplomitrium gibbsiae (Stephani) R.M. Schust.	Yes	New Zealand	-42.375	172.396	JGD, KJF & MIB	WR194	3N_97	epMT_27	WR194-A
Haplomitrium gibbsiae (Stephani) R.M. Schust.	Yes	New Zealand	-42.3075	172.107	JGD, KJF & WRR	WR798	4N_100	epMT_18	WR798-D
Haplomitrium gibbsiae (Stephani) R.M. Schust.	Yes	New Zealand	-42.2908	172.088	JGD, KJF & WRR	WR801	4N_103	epMT_28	WR801-D
Haplomitrium gibbsiae (Stephani) R.M. Schust.	Yes	New Zealand	-46.2667	167.905	JGD, KJF & WRR	WR736	4N_34	epMT_27	WR736-A
Haplomitrium gibbsiae (Stephani) R.M. Schust.	Yes	New Zealand	-39.155	175.767	JGD, KJF & WRR	WR666	4NN_26	Singleton	WR666-D
Haplomitrium hookeri (Sm.) Nees	No	USA	44.2629	-71.2997	JGD	WR288	NH71	-	-
Haplomitrium hookeri (Sm.) Nees	No	Wales	53.1175	-4.02781	JGD & SP	WR600	NW1	-	-
Haplomitrium hookeri (Sm.) Nees	Yes	USA	44.2629	-71.2999	JGD	WR287	NH70	epMT_28	WR287-A
Haplomitrium mnioides (Lindb.) R.M. Schust.	No	China	25.3936	110.16	SP	WR22, WR22.b	CH16b	-	-
Haplomitrium mnioides (Lindb.) R.M. Schust.	Yes	China	25.1443	110.575	SP	WR21	CH16a	epMT_24	WR21-F
Haplomitrium ovalifolium Schust.	No	New Zealand	-39.3075	175.507	JGD, KJF & WRR	WR671	4NN_34	-	-
Hymenophyton flabellatum (Labill.) Dumort.	No	New Zealand	-43.9833	168.608	JGD, KJF & MIB	WR217	3N_133	-	-
Hymenophyton flabellatum (Labill.) Dumort.	No	New Zealand	-43.9083	171.258	JGD, KJF & MIB	WR224	3N_147	-	-
Hymenophyton flabellatum (Labill.) Dumort.	No	New Zealand	-43.8958	171.229	JGD, KJF & MIB	WR227	3N_151	-	-
Hymenophyton flabellatum (Labill.) Dumort.	No	New Zealand	-43.8958	171.225	JGD, KJF & MIB	WR229	3N_153	-	-
Jensenia crassifrons (Steph.) S.Schuette & Stotler	No	Falkland Islands	-51.6923	-57.7773	JGD	8549	F49	-	-
Lunularia cruciata (L.) Dumort. ex Lindb.	No	Brazil	-22.9601	-43.2753	SP	WR1156	2BR1	-	-
Lunularia cruciata (L.) Dumort. ex Lindb.	No	Brazil	-24.7356	-48.3358	SP	WR917	BR15a	-	-
Lunularia cruciata (L.) Dumort. ex Lindb.	No	Colombia	4.60507	-74.058	JGD	WR1153	Co25	-	-
Lunularia cruciata (L.) Dumort. ex Lindb.	No	England	51.223	-3.78422	JGD	WR244	Lc1	-	-
Lunularia cruciata (L.) Dumort. ex Lindb.	No	England	51.4959	-0.178427	JGD	WR246	Lc3	-	-
Lunularia cruciata (L.) Dumort. ex Lindb.	No	England	51.1505	-0.719156	JGD & WRR	WR1170	Lun	-	-
Lunularia cruciata (L.) Dumort. ex Lindb.	No	England	51.5763	-0.143361	JGD & WRR	WR1172	Lun2	-	-
Lunularia cruciata (L.) Dumort. ex Lindb.	No	England	51.1589	-0.690463	JGD	8601	T1	-	-
Lunularia cruciata (L.) Dumort. ex Lindb.	No	Germany	52.4525	13.3083	JGD	WR1121	12H5	-	-
Lunularia cruciata (L.) Dumort. ex Lindb.	No	India	27.0449	88.2628	JGD & SP	wr491	IE11	-	-
Lunularia cruciata (L.) Dumort. ex Lindb.	No	Italy	37.292	13.5815	JGD	WR894	sc26	-	-
Lunularia cruciata (L.) Dumort. ex Lindb.	No	Italy	37.2888	13.6004	JGD	WR901	sc42	-	-
Lunularia cruciata (L.) Dumort. ex Lindb.	No	New Zealand	-44.0889	169.35	JGD, KJF & MIB	WR211	3N_123	-	-
Lunularia cruciata (L.) Dumort. ex Lindb.	No	New Zealand	-40.0083	171.175	JGD, KJF & MIB	WR231	3N_157	-	-
Lunularia cruciata (L.) Dumort. ex Lindb.	No	New Zealand	-42.2556	173.833	JGD, KJF & MIB	WR144, WR144.b	3N_7	-	-
Lunularia cruciata (L.) Dumort. ex Lindb.	No	New Zealand	-38.655	176.088	JGD, KJF & WRR	WR643	4NN_1	-	-
Lunularia cruciata (L.) Dumort. ex Lindb.	No	New Zealand	-38.605	176.733	JGD, KJF & WRR	WR651	4NN_9	-	-
Lunularia cruciata (L.) Dumort. ex Lindb.	No	England	51.138	-3.75664	JGD	WR245	Lc2	-	-
Lunularia cruciata (L.) Dumort. ex Lindb.	No	Indonesia	-8.27201	115.151	DJR	WR255	BA3(Bali)	-	-
Lunularia cruciata (L.) Dumort. ex Lindb.	No	Italy	37.0739	15.2854	JGD	WR882	sc5	-	-
Lunularia cruciata (L.) Dumort. ex Lindb.	No	New Zealand	-41.7491	171.466	JGD & SP	8787	2N_69	-	-
Lunularia cruciata (L.) Dumort. ex Lindb.	No	New Zealand	-36.9618	174.514	JGD & SP	8818	2NN_4	-	-
Lunularia cruciata (L.) Dumort. ex Lindb.	No	New Zealand	-41.0917	172.979	JGD, KJF & MIB	WR152	3N_16	-	-
Lunularia cruciata (L.) Dumort. ex Lindb.	No	New Zealand	-41.875	171.492	JGD, KJF & MIB	WR176	3N_63	-	-
Lunularia cruciata (L.) Dumort. ex Lindb.	No	New Zealand	-41.25	172.105	JGD, KJF & WRR	WR828	4N_133	-	-
Lunularia cruciata (L.) Dumort. ex Lindb.	No	South Africa	-33.9882	18.4327	JGD & SP	WR63	SA35	-	-
Lunularia cruciata (L.) Dumort. ex Lindb.	No	USA	37.873	-122.237	JGD	8625	CA4	-	-
Lunularia cruciata (L.) Dumort. ex Lindb.	Yes	New Zealand	-40.0083	171.175	JGD, KJF & MIB	WR232	3N_158	epMT_09	WR232-D
Lunularia cruciata (L.) Dumort. ex Lindb.	Yes	New Zealand	-43.6056	172.65	JGD, KJF & MIB	WR234	3N_160	epMT_09	WR234-A
Lunularia cruciata (L.) Dumort. ex Lindb.	Yes	New Zealand	-41.155	172.174	JGD, KJF & WRR	WR818	4N_123	epMT_30	WR818-C
Lunularia cruciata (L.) Dumort. ex Lindb.	Yes	New Zealand	-38.7833	176.233	JGD, KJF & WRR	WR698	4NN_66	epMT_12	WR698-D
Lunularia cruciata (L.) Dumort. ex Lindb.	Yes	Spain	41.3673	2.15294	JGD	WR1169	BA4	epMT_09	WR1169-B
Lunularia cruciata (L.) Dumort. ex Lindb.	Yes	Australia	-38.6661	143.862	JGD	8826	V_5	epMT_08	8826-A
Lunularia cruciata (L.) Dumort. ex Lindb.	Yes	New Zealand	-42.7292	170.958	JGD, KJF & MIB	WR190	3N_92	epMT_12	WR190-D
Lunularia cruciata (L.) Dumort. ex Lindb.	Yes	New Zealand	-38.2222	176.4	JGD, KJF & WRR	WR689	4NN_57	epMT_02	WR689-B
Lunularia cruciata (L.) Dumort. ex Lindb.	Yes	Spain	41.3673	2.15294	JGD	WR1168	BA3	epMT_08	WR1168-D
Mannia gracilis (F.Weber) Schill & D.G.Long	No	Italy	45.7953	8.40823	JGD	WR625	IS7	-	-
Mannia sp.	No	China	25.392	110.136	SP	WR15, WR15.b	CH9	-	-
Mannia sp.	No	India	31.2447	77.5029	JGD & SP	wr451	IW105	-	-
Mannia sp.	No	India	31.2447	77.5029	JGD & SP	wr452	IW108	-	-
Mannia sp.	No	India	31.0962	77.1785	JGD & SP	wr577	IE122	-	-
Marchantia berteroana Lehm. & Lindenb.	No	Chile	-54.9385	-67.6237	JGD	WR1165	CH8	-	-
Marchantia berteroana Lehm. & Lindenb.	No	Falkland Islands	-51.675	-58.1122	JGD	8542	F22	-	-
Marchantia berteroana Lehm. & Lindenb.	No	Falkland Islands	-51.4024	-59.2274	JGD	8545	F33	-	-
Marchantia berteroana Lehm. & Lindenb.	No	Indonesia	-8.27791	115.151	DJR	WR263	BA10	-	-
Marchantia berteroana Lehm. & Lindenb.	No	New Zealand	-44.8242	168.107	JGD, KJF & WRR	WR749	4N_50	-	-
Marchantia berteroana Lehm. & Lindenb.	No	Brazil	-24.7356	-48.3358	SP	WR915	BR13	-	-
Marchantia berteroana Lehm. & Lindenb.	No	Falkland Islands	-51.896	-58.3915	JGD	8547	F47	-	-
Marchantia berteroana Lehm. & Lindenb.	No	New Zealand	-44.7575	167.958	JGD, KJF & WRR	WR753	4N_54	-	-
Marchantia berteroana Lehm. & Lindenb.	No	New Zealand	-38.7833	176.233	JGD, KJF & WRR	WR699	4NN_67	-	-
Marchantia chenopoda L.	No	Brazil	-22.9658	-43.2273	SP	WR1160	2BR7	-	-
Marchantia chenopoda L.	No	Colombia	4.60507	-74.058	JGD	WR1154	Co26	-	-
Marchantia chenopoda L.	No	Colombia	4.60507	-74.058	JGD	WR1155	Co27	-	-
Marchantia chenopoda L.	No	Brazil	-22.9686	-43.2218	SP	WR1163	2BR10	-	-
Marchantia chenopoda L.	No	Colombia	7.67813	-74.0213	JGD	WR1145	Co13	-	-
Marchantia chenopoda L.	No	Colombia	7.69972	-74.0292	JGD	WR1141	Co5	-	-
Marchantia chenopoda L.	No	Colombia	7.69972	-74.0292	JGD	WR1142	Co6	-	-
Marchantia debilis K.I. Goebel	No	South Africa	-29.0193	29.4828	JGD & SP	WR30	SA4.a	-	-
Marchantia debilis K.I. Goebel	No	Lesotho	-29.4235	27.9164	JGD & SP	WR110, WR110.b	L44	-	-
Marchantia debilis K.I. Goebel	No	South Africa	-29.2735	29.521	JGD & SP	WR51	SA23	-	-
Marchantia debilis K.I. Goebel	No	South Africa	-29.0193	29.4828	JGD & SP	WR31	SA4.b	-	-
Marchantia foliacea Mitt.	No	New Zealand	-41.0917	172.979	JGD, KJF & MIB	WR151, WR151.b	3N_15	-	-
Marchantia foliacea Mitt.	No	New Zealand	-43.75	171.744	JGD, KJF & MIB	WR233	3N_159	-	-
Marchantia foliacea Mitt.	No	New Zealand	-41.2167	172.717	JGD, KJF & MIB	WR172	3N_57	-	-
Marchantia foliacea Mitt.	No	New Zealand	-42.8	171.558	JGD, KJF & WRR	WR844	4N_151	-	-
Marchantia foliacea Mitt.	No	New Zealand	-39.155	175.767	JGD, KJF & WRR	WR665	4NN_25	-	-
Marchantia foliacea Mitt.	No	New Zealand	-39.3833	176.439	JGD, KJF & WRR	WR679	4NN_46	-	-
Marchantia foliacea Mitt.	No	New Zealand	-44.0625	169.358	JGD, KJF & MIB	WR208	3N_120	-	-
Marchantia foliacea Mitt.	No	New Zealand	-43.9833	168.6	JGD, KJF & MIB	WR214	3N_130	-	-
Marchantia foliacea Mitt.	No	New Zealand	-43.8958	171.229	JGD, KJF & MIB	WR226	3N_150	-	-
Marchantia foliacea Mitt.	No	New Zealand	-41.2	172.808	JGD, KJF & MIB	WR158	3N_34	-	-
Marchantia foliacea Mitt.	No	New Zealand	-42.2556	173.833	JGD, KJF & MIB	WR145, WR145.b	3N_8	-	-
Marchantia foliacea Mitt.	No	New Zealand	-43.4556	170.456	JGD, KJF & MIB	WR185	3N_83	-	-
Marchantia foliacea Mitt.	No	New Zealand	-43.4	170.183	JGD, KJF & MIB	WR187	3N_86	-	-
Marchantia foliacea Mitt.	No	New Zealand	-38.605	176.85	JGD, KJF & WRR	WR658	4NN_16	-	-
Marchantia foliacea Mitt.	No	New Zealand	-39.2667	175.387	JGD, KJF & WRR	WR669	4NN_31	-	-
Marchantia paleacea Bertol.	No	Indonesia	-8.27648	115.149	DJR	WR260	BA8a	-	-
Marchantia paleacea Bertol.	No	Indonesia	-8.27648	115.149	DJR	WR261	BA8b	-	-
Marchantia paleacea Bertol.	No	Italy	40.714	14.8472	JGD	8618	Mar	-	-
Marchantia paleacea Bertol.	No	Malaysia	4.47353	101.382	SP	8866, 8866.b	MA_60	-	-
Marchantia paleacea Bertol.	No	India	31.1059	77.141	JGD & SP	wr384	IW44	-	-
Marchantia paleacea Bertol.	No	India	31.0967	77.2748	JGD & SP	wr433	IW87	-	-
Marchantia papillata Raddi	No	India	31.0988	77.1816	JGD & SP	wr492	IE12	-	-
Marchantia papillata Raddi	No	Malaysia	4.47353	101.382	SP	8867	MA_61	-	-
Marchantia papillata Raddi	No	Malaysia	3.72493	101.714	SP	8877, 8877.b	MA_80	-	-
Marchantia papillata Raddi	No	Malaysia	3.72493	101.714	SP	8878	MA_81	-	-
Marchantia pappeana Lehm.	No	Ascension Island	-7.95138	-14.3453	JGD & SP	TS49	AI186	-	-
Marchantia pappeana Lehm.	No	Ascension Island	-7.95138	-14.3453	JGD & SP	TS50	AI187	-	-
Marchantia pappeana Lehm.	No	South Africa	-29.0157	29.4822	JGD & SP	WR25	SA1.a	-	-
Marchantia pappeana Lehm.	No	South Africa	-33.989	18.432	JGD & SP	WR64, WR64.b	SA36	-	-
Marchantia pappeana Lehm.	No	South Africa	-29.2718	29.5207	JGD & SP	WR50	SA22	-	-
Marchantia pappeana Lehm.	No	South Africa	-29.0157	29.4822	JGD & SP	WR26	SA1.b	-	-
Marchantia polymorpha L.	No	New Zealand	-41.25	172.105	JGD, KJF & WRR	WR826	4N_131	-	-
Marchantia polymorpha subsp. montivagans Bischl. & Boissel.	No	France	45.6748	6.88097	JGD	WR1119	12H3	-	-
Marchantia polymorpha subsp. montivagans Bischl. & Boissel.	No	France	44.6905	6.97569	JGD	WR622	IS4	-	-
Marchantia polymorpha subsp. montivagans Bischl. & Boissel.	No	Iceland	63.6159	-19.9923	SP	WR1071, WR1071.a	IC131	-	-
Marchantia polymorpha subsp. montivagans Bischl. & Boissel.	No	Iceland	63.4045	-19.0469	SP	WR1079, WR1079.a	IC183	-	-
Marchantia polymorpha subsp. montivagans Bischl. & Boissel.	No	Iceland	63.4045	-19.0469	SP	WR1080, WR1080.a	IC184	-	-
Marchantia polymorpha subsp. montivagans Bischl. & Boissel.	No	Iceland	63.5336	-19.3606	SP	WR1082, WR1082.a	IC192	-	-
Marchantia polymorpha subsp. montivagans Bischl. & Boissel.	No	Iceland	63.6159	-19.9923	SP	WR966, WR966.a	IC199	-	-
Marchantia polymorpha subsp. montivagans Bischl. & Boissel.	No	Italy	46.4826	8.38711	JGD	WR629	IS11	-	-
Marchantia polymorpha subsp. ruderalis Bischl. & Boissel.	No	Italy	45.7953	8.40823	JGD	WR630	IS12	-	-
Marchantia polymorpha subsp. ruderalis Bischl. & Boissel.	No	Italy	45.7953	8.40823	JGD	WR632	IS14	-	-
Marchantia sp.	No	Indonesia	-8.27648	115.149	DJR	WR259	BA7	-	-
Moerckia blyttii (Mørch) Brockm.	Yes	Switzerland	46.4801	8.40008	JGD	WR628	IS10	epMT_34	WR628-C
Monoclea forsteri Hook.	No	New Zealand	-41.8625	171.5	JGD & SP	8801, 8801.b	2N_101	-	-
Monoclea forsteri Hook.	No	New Zealand	-42.3533	171.355	JGD & SP	8781	2N_48	-	-
Monoclea forsteri Hook.	No	New Zealand	-36.9618	174.514	JGD & SP	8817, 8817.b	2NN_3	-	-
Monoclea forsteri Hook.	No	New Zealand	-42.375	172.396	JGD, KJF & MIB	WR200	3N_104	-	-
Monoclea forsteri Hook.	No	New Zealand	-44.9417	169.267	JGD, KJF & MIB	WR213	3N_127	-	-
Monoclea forsteri Hook.	No	New Zealand	-43.9833	168.608	JGD, KJF & MIB	WR216	3N_132	-	-
Monoclea forsteri Hook.	No	New Zealand	-43.9083	171.258	JGD, KJF & MIB	WR220	3N_140	-	-
Monoclea forsteri Hook.	No	New Zealand	-43.9083	171.258	JGD, KJF & MIB	WR223	3N_144	-	-
Monoclea forsteri Hook.	No	New Zealand	-42.2481	173.826	JGD, KJF & MIB	WR142, WR142.b	3N_4	-	-
Monoclea forsteri Hook.	No	New Zealand	-41.875	171.492	JGD, KJF & MIB	WR177	3N_64	-	-
Monoclea forsteri Hook.	No	New Zealand	-45.8085	170.491	JGD, KJF & WRR	WR702	4N_1	-	-
Monoclea forsteri Hook.	No	New Zealand	-41.15	172.191	JGD, KJF & WRR	WR812	4N_117	-	-
Monoclea forsteri Hook.	No	New Zealand	-41	172.167	JGD, KJF & WRR	WR815	4N_120	-	-
Monoclea forsteri Hook.	No	New Zealand	-41.105	172.1	JGD, KJF & WRR	WR822	4N_127	-	-
Monoclea forsteri Hook.	No	New Zealand	-46.5833	169.35	JGD, KJF & WRR	WR714	4N_13	-	-
Monoclea forsteri Hook.	No	New Zealand	-41.2533	172.183	JGD, KJF & WRR	WR832	4N_137	-	-
Monoclea forsteri Hook.	No	New Zealand	-41.4242	172.1	JGD, KJF & WRR	WR834	4N_139	-	-
Monoclea forsteri Hook.	No	New Zealand	-46.52	169.555	JGD, KJF & WRR	WR728	4N_27	-	-
Monoclea forsteri Hook.	No	New Zealand	-46.5031	169.487	JGD, KJF & WRR	WR730	4N_29	-	-
Monoclea forsteri Hook.	No	New Zealand	-43.7167	169.25	JGD, KJF & WRR	WR768	4N_71	-	-
Monoclea forsteri Hook.	No	New Zealand	-45.8326	170.5	JGD, KJF & WRR	WR709	4N_8	-	-
Monoclea forsteri Hook.	No	New Zealand	-39.4	176.425	JGD, KJF & WRR	WR682	4NN_49	-	-
Monoclea forsteri Hook.	No	New Zealand	-42.0919	171.338	JGD & SP	8789	2N_73	-	-
Monoclea forsteri Hook.	No	New Zealand	-43.8958	171.225	JGD, KJF & MIB	WR230	3N_155	-	-
Monoclea forsteri Hook.	No	New Zealand	-41.2056	172.833	JGD, KJF & MIB	WR161	3N_44	-	-
Monoclea forsteri Hook.	No	New Zealand	-42.1883	171.938	JGD, KJF & WRR	WR802	4N_104	-	-
Monoclea forsteri Hook.	No	New Zealand	-43.4392	169.963	JGD, KJF & WRR	WR771	4N_74	-	-
Monoclea forsteri Hook.	No	New Zealand	-43.47	170.017	JGD, KJF & WRR	WR777	4N_80	-	-
Monoclea forsteri Hook.	No	New Zealand	-42.905	170.817	JGD, KJF & WRR	WR780	4N_83	-	-
Monoclea forsteri Hook.	Yes	New Zealand	-43.4917	170.046	JGD & SP	8776	2N_35	epMT_28	8776-3
Monoclea forsteri Hook.	Yes	New Zealand	-41.1383	172.183	JGD, KJF & WRR	WR806	4N_109	epMT_26	WR806-D
Monoclea forsteri Hook.	Yes	New Zealand	-42.3383	171.472	JGD, KJF & WRR	WR786	4N_89	epMT_28	WR786-A
Monoclea forsteri Hook.	Yes	New Zealand	-42.8958	171.125	JGD & SP	8773	2N_31	epMT_26	8773-1, 8773-D
Monoclea gottschei Lindb.	No	Brazil	-22.9695	-43.2248	SP	WR1161	2BR8	-	-
Neohodgsonia mirabilis (Perss.) Perss.	No	New Zealand	-41.2	172.808	JGD, KJF & MIB	WR159	3N_42	-	-
Neohodgsonia mirabilis (Perss.) Perss.	No	New Zealand	-41.225	172.7	JGD, KJF & MIB	WR170	3N_55	-	-
Neohodgsonia mirabilis (Perss.) Perss.	No	New Zealand	-41.225	172.767	JGD, KJF & MIB	WR164	3N_49	-	-
Neohodgsonia mirabilis (Perss.) Perss.	No	New Zealand	-44.8242	168.107	JGD, KJF & WRR	WR751	4N_52	-	-
Neohodgsonia mirabilis (Perss.) Perss.	No	New Zealand	-42.5717	171.47	JGD, KJF & WRR	WR784	4N_87	-	-
Neohodgsonia mirabilis (Perss.) Perss.	Yes	New Zealand	-42.8	171.562	JGD & SP	8762, 8763	2N_1	epMT_25	8762-A, 8762-2, 8763-4
Neohodgsonia mirabilis (Perss.) Perss.	Yes	New Zealand	-42.375	172.396	JGD, KJF & MIB	WR198	3N_102	epMT_26	WR198-C
Neohodgsonia mirabilis (Perss.) Perss.	Yes	New Zealand	-42.2556	173.833	JGD, KJF & MIB	WR143	3N_5	epMT_12	WR143-D
Noteroclada confluens Taylor ex Hook. f. & Wilson	No	Falkland Islands	-51.614	-59.5217	JGD	8539	F11.C	-	-
Noteroclada confluens Taylor ex Hook. f. & Wilson	No	Falkland Islands	-51.6164	-59.5216	JGD	8538	F11.B	-	-
Noteroclada confluens Taylor ex Hook. f. & Wilson	No	Falkland Islands	-51.6971	-60.0788	JGD	8541	F15	-	-
Noteroclada confluens Taylor ex Hook. f. & Wilson	No	Falkland Islands	-51.896	-58.3915	JGD	8548	F48	-	-
Oxymitra incrassata (Brot.) Sérgio & Sim-Sim	No	Italy	37.6577	14.8934	JGD	WR889	sc18	-	-
Pallavicinia xiphoides (Hook. f. & Taylor) Trevis.	No	Falkland Islands	-51.6971	-60.0788	JGD	8540	F13	-	-
Pallavicinia xiphoides (Hook. f. & Taylor) Trevis.	No	Falkland Islands	-51.4063	-57.56	JGD	8543	F31	-	-
Pallavicinia xiphoides (Hook. f. & Taylor) Trevis.	No	Falkland Islands	-51.7451	-58.1878	JGD	8546	F39	-	-
Pallavicinia xiphoides (Hook. f. & Taylor) Trevis.	No	Falkland Islands	-51.784	-58.7235	JGD	8552	F57	-	-
Pallavicinia xiphoides (Hook. f. & Taylor) Trevis.	Yes	New Zealand	-41.225	172.7	JGD, KJF & MIB	WR167	3N_52	epMT_05	WR167-D
Pellia endiviifolia (Dicks.) Dumort.	No	Wales	53.1088	-4.03385	JGD & SP	WR613	NW14	-	-
Pellia endiviifolia (Dicks.) Dumort.	No	India	31.1041	77.1448	JGD & SP	wr382	IW42	-	-
Pellia epiphylla (L.) Corda	No	England	50.8695	0.62812	JGD	WR241	Pe1	-	-
Pellia epiphylla (L.) Corda	No	England	50.867	0.630545	JGD	WR242	Pe2	-	-
Pellia epiphylla (L.) Corda	No	England	51.569	-0.167941	JGD	WR247	Pe3	-	-
Pellia epiphylla (L.) Corda	No	England	51.569	-0.167941	JGD	WR248	Pe4	-	-
Pellia epiphylla (L.) Corda	No	France	45.6748	6.88097	JGD	WR1120	12H4	-	-
Pellia epiphylla (L.) Corda	No	Ireland	53.0636	-6.45439	JGD	WR1135	12H14	-	-
Pellia epiphylla (L.) Corda	No	USA	44.1533	-71.6834	JGD	WR308	NH129	-	-
Pellia epiphylla (L.) Corda	No	USA	44.2673	-71.2322	JGD	WR284	NH55	-	-
Pellia epiphylla (L.) Corda	No	Iceland	63.6159	-19.9923	SP	WR955	IC003	-	-
Pellia epiphylla (L.) Corda	No	USA	44.2593	-71.2557	JGD	WR272	NH31	-	-
Pellia epiphylla (L.) Corda	No	USA	44.2567	-71.2455	JGD	WR286	NH64	-	-
Pellia epiphylla (L.) Corda	No	Wales	53.1028	-3.84571	JGD & SP	WR604	NW5	-	-
Pellia epiphylla (L.) Corda	Yes	Ireland	53.0657	-6.45381	JGD	WR1134	12H13	Singleton	WR1134-A
Pellia neesiana (Gottsche) Limpr.	No	England	51.5673	-0.17054	JGD	WR249	Pn1	-	-
Phyllothallia nivicola E.A. Hodgs	No	New Zealand	-41.225	172.7	JGD, KJF & MIB	WR168	3N_53	-	-
Phyllothallia nivicola E.A. Hodgs	No	New Zealand	-41.2167	172.717	JGD, KJF & MIB	WR173	3N_61A	-	-
Phyllothallia nivicola E.A. Hodgs	No	New Zealand	-41.2167	172.717	JGD, KJF & MIB	WR174	3N_61B	-	-
Plagiochasma eximium (Schiffner) Steph.	No	Lesotho	-29.4424	27.7029	JGD & SP	WR92, WR92.b	L25	-	-
Plagiochasma eximium (Schiffner) Steph.	No	Lesotho	-29.4827	27.7533	JGD & SP	WR94, WR94.b	L27	-	-
Plagiochasma eximium (Schiffner) Steph.	No	Lesotho	-29.0691	28.3917	JGD & SP	WR108, WR108.b	L41	-	-
Plagiochasma eximium (Schiffner) Steph.	No	South Africa	-29.0042	29.4241	JGD & SP	WR42, WR42.b	SA14	-	-
Plagiochasma eximium (Schiffner) Steph.	No	South Africa	-29.0068	29.4228	JGD & SP	WR36, WR36.b	SA9	-	-
Plagiochasma rupestre (J. R. Forst. & G. Forst.) Steph.	No	India	31.2177	77.4312	JGD & SP	wr435	IW89	-	-
Plagiochasma rupestre (J. R. Forst. & G. Forst.) Steph.	No	Italy	40.7081	14.8447	JGD	8619	Pl	-	-
Plagiochasma rupestre (J. R. Forst. & G. Forst.) Steph.	No	Italy	37.8514	15.29	JGD	WR885	sc11	-	-
Plagiochasma rupestre (J. R. Forst. & G. Forst.) Steph.	No	Lesotho	-29.4833	27.749	JGD & SP	WR93, WR93.b	L26	-	-
Plagiochasma rupestre (J. R. Forst. & G. Forst.) Steph.	No	Lesotho	-29.3474	27.8486	JGD & SP	WR96, WR96.b	L29	-	-
Plagiochasma rupestre (J. R. Forst. & G. Forst.) Steph.	No	New Zealand	-36.9866	174.475	JGD & SP	8815	2NN_1	-	-
Plagiochasma rupestre (J. R. Forst. & G. Forst.) Steph.	No	New Zealand	-42.65	173.329	JGD, KJF & MIB	WR141, WR141.b	3N_1	-	-
Plagiochasma rupestre (J. R. Forst. & G. Forst.) Steph.	No	South Africa	-29.0033	29.4242	JGD & SP	WR45, WR45.b	SA17	-	-
Plagiochasma rupestre (J. R. Forst. & G. Forst.) Steph.	No	Ascension Island	-7.94728	-14.3507	JGD & SP	TS13	AI16	-	-
Plagiochasma rupestre (J. R. Forst. & G. Forst.) Steph.	No	Ascension Island	-7.95169	-14.3476	JGD & SP	TS15	AI18	-	-
Plagiochasma rupestre (J. R. Forst. & G. Forst.) Steph.	No	Ascension Island	-7.95117	-14.3467	JGD & SP	TS51	AI188	-	-
Plagiochasma rupestre (J. R. Forst. & G. Forst.) Steph.	No	Ascension Island	-7.95051	-14.3355	JGD & SP	TS24	AI27	-	-
Plagiochasma rupestre (J. R. Forst. & G. Forst.) Steph.	No	Ascension Island	-7.94919	-14.3443	JGD & SP	TS37	AI44	-	-
Plagiochasma rupestre (J. R. Forst. & G. Forst.) Steph.	No	Ascension Island	-7.95884	-14.3444	JGD & SP	TS40	AI95	-	-
Plagiochasma rupestre (J. R. Forst. & G. Forst.) Steph.	No	Ascension Island	-7.95047	-14.3499	JGD	8557	F62	-	-
Plagiochasma rupestre (J. R. Forst. & G. Forst.) Steph.	No	Italy	37.0739	15.2854	JGD	WR881	sc4	-	-
Plagiochasma rupestre (J. R. Forst. & G. Forst.) Steph.	Yes	Lesotho	-29.1487	27.6817	JGD & SP	WR89	L22	epMT_32	WR89-B
Plagiochasma rupestre (J. R. Forst. & G. Forst.) Steph.	Yes	Lesotho	-29.4235	27.9164	JGD & SP	WR111, WR111.b	L45	epMT_32	WR111.B-A
Plagiochasma rupestre (J. R. Forst. & G. Forst.) Steph.	Yes	Italy	37.8537	15.2884	JGD	WR884	sc7	epMT_09	WR884-C
Plagiochasma rupestre (J. R. Forst. & G. Forst.) Steph.	Yes	South Africa	-29.0053	29.4234	JGD & SP	WR46	SA18	epMT_32	WR46-C
Plagiochasma rupestre (J. R. Forst. & G. Forst.) Steph.	Yes	South Africa	-28.5135	28.6189	JGD & SP	WR60	SA32	epMT_02	WR60-D
Plagiochasma sp.	No	China	25.392	110.136	SP	WR14, WR14.b	CH5	-	-
Plagiochasma sp.	No	India	26.8679	88.2848	JGD & SP	wr482	IE2	-	-
Plagiochasma sp.	No	India	27.04	88.2185	JGD & SP	wr509	IE34	-	-
Plagiochasma sp.	No	India	27.0684	88.3884	JGD & SP	wr531	IE59	-	-
Plagiochasma sp.	No	India	31.0997	77.1829	JGD & SP	wr356	IW11	-	-
Plagiochasma sp.	No	India	31.0962	77.1785	JGD & SP	wr461	IW115	-	-
Plagiochasma sp.	No	India	31.0976	77.1806	JGD & SP	wr365	IW23	-	-
Plagiochasma sp.	No	India	31.0976	77.1806	JGD & SP	wr371	IW30	-	-
Plagiochasma sp.	No	India	31.0976	77.1806	JGD & SP	wr373	IW33	-	-
Plagiochasma sp.	No	India	31.0997	77.1829	JGD & SP	wr351	IW5	-	-
Plagiochasma sp.	No	India	31.0993	77.2633	JGD & SP	wr406	IW63	-	-
Plagiochasma sp.	No	India	31.1185	77.1431	JGD & SP	wr415	IW71	-	-
Plagiochasma sp.	No	India	31.0967	77.2748	JGD & SP	wr429	IW83	-	-
Plagiochasma sp.	No	India	27.0386	88.2636	JGD & SP	wr544	IE78	-	-
Plagiochasma sp.	No	India	25.7856	84.7328	JGD & SP	wr458	IW112	-	-
Plagiochasma sp.	No	India	31.1127	77.1502	JGD & SP	wr472	IW126	-	-
Plagiochasma sp.	No	India	31.0976	77.1806	JGD & SP	wr364	IW21	-	-
Plagiochasma sp.	No	India	31.0976	77.1806	JGD & SP	wr374	IW34	-	-
Plagiochasma sp.	No	India	31.1078	77.2539	JGD & SP	wr398	IW58	-	-
Plagiochasma sp.	No	India	31.1078	77.2539	JGD & SP	wr411	IW67	-	-
Plagiochasma sp.	No	India	31.2435	77.5005	JGD & SP	wr440	IW95	-	-
Plagiochasma sp.	Yes	India	31.0993	77.2633	JGD & SP	wr407	IW64	epMT_08	WR407-B
Podomitrium phyllanthus (Hook.) Mitt.	No	New Zealand	-43.4556	170.456	JGD, KJF & MIB	WR186	3N_84	-	-
Podomitrium phyllanthus (Hook.) Mitt.	No	New Zealand	-43.9833	168.608	JGD, KJF & MIB	WR219	3N_135	-	-
Preissia quadrata (Scop.) Nees/Marchantia quadrata (Scop.)	No	England	54.2299	-2.20303	JGD	8607	T7	-	-
Preissia quadrata (Scop.) Nees/Marchantia quadrata (Scop.)	No	Iceland	63.6159	-19.9923	SP	WR1062	IC006	-	-
Preissia quadrata (Scop.) Nees/Marchantia quadrata (Scop.)	No	Iceland	63.9406	-21.9838	SP	WR1069	IC127	-	-
Preissia quadrata (Scop.) Nees/Marchantia quadrata (Scop.)	No	Iceland	63.9406	-21.9838	SP	WR1075	IC146	-	-
Preissia quadrata (Scop.) Nees/Marchantia quadrata (Scop.)	No	Iceland	63.6159	-19.9923	SP	WR1076	IC147	-	-
Preissia quadrata (Scop.) Nees/Marchantia quadrata (Scop.)	No	Ireland	53.0628	-6.4548	JGD	WR1132	12H11	-	-
Preissia quadrata (Scop.) Nees/Marchantia quadrata (Scop.)	No	Italy	45.258	6.88108	JGD	WR940	14pq	-	-
Preissia quadrata (Scop.) Nees/Marchantia quadrata (Scop.)	No	Italy	46.251	8.03816	JGD	WR633	IS15	-	-
Preissia quadrata (Scop.) Nees/Marchantia quadrata (Scop.)	No	Wales	53.1088	-4.03385	JGD & SP	WR605	NW6	-	-
Reboulia hemisphaerica (L.) Raddi	No	England	51.1587	-0.689068	JGD	8602	T2	-	-
Reboulia hemisphaerica (L.) Raddi	No	England	54.2438	-2.18939	JGD	8605	T5	-	-
Reboulia hemisphaerica (L.) Raddi	No	England	54.1558	-2.24897	JGD	8609	T9	-	-
Reboulia hemisphaerica (L.) Raddi	No	France	45.6748	6.88097	JGD	WR1118	12H2	-	-
Reboulia hemisphaerica (L.) Raddi	No	Italy	40.7077	14.8434	JGD	8621	R1	-	-
Reboulia hemisphaerica (L.) Raddi	No	Italy	37.6577	14.8934	JGD	WR888	sc17	-	-
Reboulia hemisphaerica (L.) Raddi	No	Italy	37.859	15.2764	JGD	WR880	sc2	-	-
Reboulia hemisphaerica (L.) Raddi	No	Italy	37.0739	15.2854	JGD	WR883	sc6	-	-
Reboulia hemisphaerica (L.) Raddi	No	New Zealand	-41.2056	172.825	JGD, KJF & MIB	WR160	3N_43	-	-
Sauteria alpina (Nees & Bisch.) Nees	No	India	31.2435	77.5005	JGD & SP	wr446	IW98	-	-
Sauteria alpina (Nees & Bisch.) Nees	No	Switzerland	46.4826	8.38711	JGD	WR627	IS9	-	-
Sewardiella tuberifera Kashyap	No	India	31.098	77.1867	JGD & SP	wr379	IW39	-	-
Sewardiella tuberifera Kashyap	Yes	India	31.1078	77.2539	JGD & SP	wr412	IW68	epMT_10	WR412-A
Sewardiella tuberifera Kashyap	Yes	India	31.1051	77.1439	JGD & SP	wr387	IW49	epMT_11	WR387-B
Symphyogyna brasiliensis Nees	No	Ascension Island	-7.95424	-14.3361	JGD & SP	TS28	AI32	-	-
Symphyogyna brasiliensis Nees	No	Ascension Island	-7.95047	-14.3499	JGD	8558	F63	-	-
Symphyogyna brasiliensis Nees	No	Ascension Island	-7.95117	-14.3467	JGD & SP	TS47	AI184	-	-
Symphyogyna brasiliensis Nees	No	Ascension Island	-7.94916	-14.3367	JGD & SP	TS21	AI24	-	-
Symphyogyna brasiliensis Nees	No	Ascension Island	-7.95051	-14.3355	JGD & SP	TS27	AI31	-	-
Symphyogyna brasiliensis Nees	No	Ascension Island	-7.95183	-14.3538	JGD & SP	TS38	AI46	-	-
Symphyogyna brasiliensis Nees	No	Ascension Island	-7.95286	-14.3485	JGD & SP	TS6	AI7	-	-
Symphyogyna brasiliensis Nees	No	Brazil	-22.9733	-43.2504	SP	WR1159	2BR5	-	-
Symphyogyna brasiliensis Nees	No	Colombia	7.69533	-74.0298	JGD	WR1143	Co9	-	-
Symphyogyna brongniartii Mont.	No	Brazil	-22.9589	-43.2775	SP	WR1157	2BR2	-	-
Symphyogyna brongniartii Mont.	No	Colombia	7.6809	-74.0116	JGD	WR1151	Co22	-	-
Symphyogyna hochstetteri Nees & Mont.	No	Falkland Islands	-51.784	-58.7235	JGD	8551	F55	-	-
Symphyogyna hochstetteri Nees & Mont.	No	New Zealand	-42.375	172.396	JGD, KJF & MIB	WR199	3N_103	-	-
Symphyogyna hymenophyllum (Hook.) Mont. & Nees	No	New Zealand	-41.875	171.492	JGD, KJF & MIB	WR178	3N_65	-	-
Symphyogyna hymenophyllum (Hook.) Mont. & Nees	No	New Zealand	-44.0625	169.358	JGD, KJF & MIB	WR209	3N_121	-	-
Symphyogyna hymenophyllum (Hook.) Mont. & Nees	No	New Zealand	-43.9833	168.6	JGD, KJF & MIB	WR215	3N_131	-	-
Symphyogyna hymenophyllum (Hook.) Mont. & Nees	No	New Zealand	-42.2556	173.833	JGD, KJF & MIB	WR146	3N_9	-	-
Symphyogyna hymenophyllum (Hook.) Mont. & Nees	No	New Zealand	-39.155	175.767	JGD, KJF & WRR	WR660	4NN_20	-	-
Symphyogyna hymenophyllum (Hook.) Mont. & Nees	Yes	New Zealand	-43.4458	169.975	JGD, KJF & MIB	WR205	3N_111	epMT_35	WR205-A
Targionia hypophylla L.	No	Colombia	7.6809	-74.0116	JGD	WR1152	Co22a	-	-
Targionia hypophylla L.	No	India	27.04	88.2185	JGD & SP	wr511	IE36	-	-
Targionia hypophylla L.	No	India	27.0386	88.2636	JGD & SP	wr542	IE76	-	-
Targionia hypophylla L.	No	India	25.7838	84.7281	JGD & SP	wr460	IW114a	-	-
Targionia hypophylla L.	No	India	31.0976	77.1806	JGD & SP	wr370	IW29	-	-
Targionia hypophylla L.	No	India	31.0997	77.1829	JGD & SP	wr349	IW3	-	-
Targionia hypophylla L.	No	India	31.1051	77.1439	JGD & SP	wr390	IW51a	-	-
Targionia hypophylla L.	No	Italy	45.7706	8.43172	JGD	WR937	14Th1	-	-
Targionia hypophylla L.	No	Italy	45.7706	8.43172	JGD	WR938	14Th2	-	-
Targionia hypophylla L.	No	Italy	45.7968	8.40987	JGD	WR939	14Th3	-	-
Targionia hypophylla L.	No	India	26.8679	88.2848	JGD & SP	wr481	IE1	-	-
Targionia hypophylla L.	Yes	India	31.0988	77.1816	JGD & SP	wr443	IW20	epMT_32	WR443-B, WR443-C
Targionia hypophylla L.	Yes	New Zealand	-43.6056	172.65	JGD, KJF & MIB	WR235	3N_161	epMT_32	WR235-D
Targionia hypophylla L.	Yes	New Zealand	-43.6056	172.65	JGD, KJF & MIB	WR236	3N_162	epMT_32	WR236-A
Targionia hypophylla L.	Yes	USA	35.9971	-121.478	JGD	8632	CA11	epMT_33	8632.1-1
Targionia hypophylla L.	Yes	USA	35.9989	-121.468	JGD	8636	CA15	epMT_33	8636.1.1
Targionia hypophylla L.	Yes	USA	36.5371	-118.782	JGD	8639	CA18	epMT_33	8639.1-1
Targionia hypophylla L.	No	Colombia	7.67813	-74.0213	JGD	WR1144	Co11	-	-
Targionia hypophylla L.	No	Lesotho	-29.4235	27.9164	JGD & SP	WR112, WR112.b	L46	-	-
Targionia hypophylla L.	Yes	Lesotho	-29.3499	27.851	JGD & SP	WR99	L32	epMT_32	WR99-A
Targionia hypophylla L.	Yes	Lesotho	-29.0691	28.3917	JGD & SP	WR107	L40	Singleton	WR107-C
Targionia hypophylla L.	Yes	Lesotho	-28.764	28.6468	JGD & SP	WR70	L5	epMT_32	WR70-A
Targionia hypophylla L.	No	Wales	52.2226	-3.08003	JGD	WR1129	12H10a	-	-
Targionia hypophylla L.	No	Wales	52.2231	-3.0797	JGD	WR1130	12H10b	-	-
Targionia hypophylla L.	No	Wales	52.223	-3.07842	JGD	WR1131	12H10c	-	-
Targionia hypophylla L.	No	Wales	52.8559	-3.37886	JGD	WR1127	12H9a	-	-
Targionia hypophylla L.	No	Wales	52.8551	-3.37842	JGD	WR1128	12H9b	-	-
Targionia hypophylla L.	No	South Africa	-29.0053	29.4234	JGD & SP	WR44, WR44.b	SA16	-	-
Targionia hypophylla L.	No	South Africa	-29.2761	29.5191	JGD & SP	WR55, WR55.b	SA27	-	-
Targionia hypophylla L.	Yes	South Africa	-29.0068	29.4228	JGD & SP	WR35	SA8	epMT_03	WR35-A
Targionia hypophylla L.	No	Italy	37.292	13.5815	JGD	WR891	sc23	-	-
Targionia hypophylla L.	No	Italy	37.292	13.5815	JGD	WR892	sc24	-	-
Targionia hypophylla L.	No	Italy	37.292	13.5815	JGD	WR895	sc28	-	-
Targionia hypophylla L.	No	Italy	37.2888	13.6004	JGD	WR876	sc33	-	-
Treubia lacunosa (Colenso) Prosk.	No	New Zealand	-42.375	172.396	JGD, KJF & MIB	WR196	3N_100	-	-
Treubia lacunosa (Colenso) Prosk.	No	New Zealand	-43.4458	169.975	JGD, KJF & MIB	WR204	3N_110	-	-
Treubia lacunosa (Colenso) Prosk.	No	New Zealand	-41	172.167	JGD, KJF & WRR	WR814	4N_119	-	-
Treubia lacunosa (Colenso) Prosk.	No	New Zealand	-41.4242	172.1	JGD, KJF & WRR	WR833	4N_138	-	-
Treubia lacunosa (Colenso) Prosk.	No	New Zealand	-46.5031	169.487	JGD, KJF & WRR	WR729	4N_28	-	-
Treubia lacunosa (Colenso) Prosk.	No	New Zealand	-46.52	169.555	JGD, KJF & WRR	WR731	4N_29a	-	-
Treubia lacunosa (Colenso) Prosk.	No	New Zealand	-44.1075	169.35	JGD, KJF & WRR	WR765	4N_67	-	-
Treubia lacunosa (Colenso) Prosk.	No	New Zealand	-42.15	171.772	JGD, KJF & WRR	WR791	4N_94	-	-
Treubia lacunosa (Colenso) Prosk.	No	New Zealand	-39.3292	175.496	JGD, KJF & WRR	WR672	4NN_36	-	-
Treubia lacunosa (Colenso) Prosk.	Yes	New Zealand	-42.275	172.083	JGD & SP	8806, 8807	2N_113	epMT_20	8806-B, 8807-A
Treubia lacunosa (Colenso) Prosk.	Yes	New Zealand	-42.275	172.083	JGD & SP	8811, 8812, 8812.b	2N_117	epMT_20	8811-B
Treubia lacunosa (Colenso) Prosk.	Yes	New Zealand	-42.8958	171.125	JGD & SP	8777	2N_37	epMT_28	8777-A
Treubia lacunosa (Colenso) Prosk.	Yes	New Zealand	-44.0625	169.358	JGD, KJF & MIB	WR207	3N_119	epMT_28	WR207-D
Treubia lacunosa (Colenso) Prosk.	Yes	New Zealand	-44.0889	169.35	JGD, KJF & MIB	WR212	3N_125	epMT_20	WR212-A
Treubia lacunosa (Colenso) Prosk.	Yes	New Zealand	-43.9083	171.258	JGD, KJF & MIB	WR221	3N_141	epMT_20	WR221-C
Treubia lacunosa (Colenso) Prosk.	Yes	New Zealand	-41.2	172.808	JGD, KJF & MIB	WR156	3N_25	epMT_20	WR156-A
Treubia lacunosa (Colenso) Prosk.	Yes	New Zealand	-41.2083	172.839	JGD, KJF & MIB	WR162	3N_45	epMT_28	WR162-A
Treubia lacunosa (Colenso) Prosk.	Yes	New Zealand	-42.95	170.717	JGD, KJF & MIB	WR181	3N_72	epMT_23	WR181-D
Treubia lacunosa (Colenso) Prosk.	Yes	New Zealand	-42.375	172.396	JGD, KJF & MIB	WR193	3N_96	epMT_18	WR193-F
Treubia lacunosa (Colenso) Prosk.	Yes	New Zealand	-41.1867	172.157	JGD, KJF & WRR	WR803	4N_107-1	epMT_28	WR803
Treubia lacunosa (Colenso) Prosk.	Yes	New Zealand	-41.1867	172.157	JGD, KJF & WRR	WR804	4N_107-2	epMT_28	WR804a
Treubia lacunosa (Colenso) Prosk.	Yes	New Zealand	-41.1383	172.183	JGD, KJF & WRR	WR809	4N_113	epMT_20	WR809c
Treubia lacunosa (Colenso) Prosk.	Yes	New Zealand	-46.5833	169.35	JGD, KJF & WRR	WR716	4N_15	epMT_28	WR716
Treubia lacunosa (Colenso) Prosk.	Yes	New Zealand	-42.8	171.558	JGD, KJF & WRR	WR843	4N_150	epMT_20	WR843a, WR843B
Treubia lacunosa (Colenso) Prosk.	Yes	New Zealand	-46.5833	169.35	JGD, KJF & WRR	WR718	4N_17	epMT_20	WR718
Treubia lacunosa (Colenso) Prosk.	Yes	New Zealand	-46.5799	169.438	JGD, KJF & WRR	WR723	4N_22	epMT_28	WR723
Treubia lacunosa (Colenso) Prosk.	Yes	New Zealand	-46.5031	169.487	JGD, KJF & WRR	WR725	4N_24	epMT_28	WR725b
Treubia lacunosa (Colenso) Prosk.	Yes	New Zealand	-46.2667	167.905	JGD, KJF & WRR	WR735	4N_33	epMT_28	WR735a
Treubia lacunosa (Colenso) Prosk.	Yes	New Zealand	-46.2667	167.905	JGD, KJF & WRR	WR738	4N_36	epMT_28	WR738
Treubia lacunosa (Colenso) Prosk.	Yes	New Zealand	-44.6717	167.924	JGD, KJF & WRR	WR756	4N_57	epMT_28, epMT_20	WR756a, WR756d
Treubia lacunosa (Colenso) Prosk.	Yes	New Zealand	-44.1575	169.267	JGD, KJF & WRR	WR762	4N_64	epMT_28	WR762
Treubia lacunosa (Colenso) Prosk.	Yes	New Zealand	-43.4392	169.963	JGD, KJF & WRR	WR769	4N_72	epMT_28	WR769a
Treubia lacunosa (Colenso) Prosk.	Yes	New Zealand	-43.4392	169.963	JGD, KJF & WRR	WR770	4N_73	epMT_20	WR770
Treubia lacunosa (Colenso) Prosk.	Yes	New Zealand	-42.905	170.817	JGD, KJF & WRR	WR781	4N_84	epMT_20, epMT_28	WR781a, WR781b
Treubia lacunosa (Colenso) Prosk.	Yes	New Zealand	-42.5717	171.47	JGD, KJF & WRR	WR782	4N_85	epMT_20	WR782a
Treubia lacunosa (Colenso) Prosk.	Yes	New Zealand	-42.3383	171.472	JGD, KJF & WRR	WR785	4N_88	epMT_20	WR785b
Treubia lacunosa (Colenso) Prosk.	Yes	New Zealand	-39.155	175.767	JGD, KJF & WRR	WR661	4NN_21	epMT_20, epMT_28	WR661a, WR661b
Treubia lacunosa (Colenso) Prosk.	Yes	New Zealand	-39.2667	175.387	JGD, KJF & WRR	WR667	4NN_27	epMT_28, epMT_20	WR667a, WR667b
Treubia lacunosa (Colenso) Prosk.	Yes	New Zealand	-38.3667	176.617	JGD, KJF & WRR	WR646	4NN_4	epMT_28, epMT_23	WR646a, WR646b
Treubia lacunosa (Colenso) Prosk.	Yes	New Zealand	-39.4	176.425	JGD, KJF & WRR	WR681	4NN_48	epMT_28	WR681
Treubia lacunosa (Colenso) Prosk.	Yes	New Zealand	-39.3833	176.439	JGD, KJF & WRR	WR684	4NN_52	epMT_20	WR684
Treubia lacunosa (Colenso) Prosk.	Yes	New Zealand	-38.7833	176.233	JGD, KJF & WRR	WR696	4NN_64	epMT_28	WR696b
Treubia lacunosa (Colenso) Prosk.	Yes	New Zealand	-38.5383	176.717	JGD, KJF & WRR	WR649	4NN_7	epMT_20	WR649a
Treubia lacunosa (Colenso) Prosk.	Yes	New Zealand	-46.3242	167.824	JGD, KJF & WRR	WR740	4N_38	epMT_20	WR740a, WR740b
Treubia lacunosa (Colenso) Prosk.	Yes	New Zealand	-46.3242	167.824	JGD, KJF & WRR	WR741	4N_39	epMT_20	WR741
Treubia pygmaea R.M. Schust.	No	New Zealand	-42.2911	172.062	JGD & SP	8813, 8813.b, 8814, 8814.b	2N_121	-	-
Treubia pygmaea R.M. Schust.	No	New Zealand	-43.4458	169.975	JGD, KJF & MIB	WR202	3N_108	-	-
Treubia pygmaea R.M. Schust.	No	New Zealand	-42.9217	171.558	JGD, KJF & WRR	WR845	4N_152	-	-
Treubia pygmaea R.M. Schust.	No	New Zealand	-44.7033	167.958	JGD, KJF & WRR	WR760	4N_62	-	-
Treubia pygmaea R.M. Schust.	No	New Zealand	-39.3625	175.479	JGD, KJF & WRR	WR675	4NN_40	-	-
Treubia pygmaea R.M. Schust.	Yes	New Zealand	-42.32	172.117	JGD, KJF & WRR	WR800	4N_102	epMT_23, epMT_20	WR800a, WR800b
Treubia pygmaea R.M. Schust.	Yes	New Zealand	-42.9242	171.558	JGD, KJF & WRR	WR846	4N_153	epMT_23	WR846
Treubia pygmaea R.M. Schust.	Yes	New Zealand	-44.7575	167.958	JGD, KJF & WRR	WR752	4N_53	epMT_28	WR752
Treubia pygmaea R.M. Schust.	Yes	New Zealand	-39.3292	175.496	JGD, KJF & WRR	WR673	4NN_38	epMT_22	WR673
Treubia pygmaea R.M. Schust.	Yes	New Zealand	-39.3292	175.496	JGD, KJF & WRR	WR674	4NN_39	epMT_23	WR674b
Treubia pygmaea R.M. Schust.	Yes	New Zealand	-39.3625	175.479	JGD, KJF & WRR	WR676	4NN_41	epMT_23	WR676b
