# Supplementary material for: Evolution and networks in ancient and widespread symbioses between Mucoromycotina and liverworts
Source: Mycorrhiza. 2019 Nov 13;29(6):551–65. doi: 10.1007/s00572-019-00918-x (PMC6890582; doi:10.1007/s00572-019-00918-x)
Supplement: Supplementary file 3 — (XLSX 57 kb) [file 572_2019_918_MOESM3_ESM.xlsx]

## Sheet: Sheet1
Endogonales sequence origin	Lifestyle
Allisonia cockaynei 9150.1-B KR779273.1	END
Allisonia cockaynei WR166-B	END
Allisonia cockaynei WR341.b-A KR779275.1	END
Allisonia cockaynei WR343.b-B KR779277.1	END
Allisonia cockaynii 8372 JF414209.1	END
Allisonia cockaynii 8372 JF414210.1	END
Allisonia cockaynii 8388 JF414221.1	END
Anogramma leptophylla JD92 KJ952217.1	END
Anogramma leptophylla WR865-D KJ952232.1	END
Anthoceros agrestis 8532 KC708397.1	END
Anthoceros agrestis KC708442.1	END
Anthoceros laminiferus 8443 KC708394.1	END
Anthoceros laminiferus 8443 KC708395.1	END
Anthoceros laminiferus 8802 KC708417.1	END
Anthoceros laminiferus KC708434.1	END
Anthoceros laminiferus KC708435.1	END
Anthoceros punctatus 8603 KC708402.1	END
Anthoceros punctatus 8627 KC708404.1	END
Anthoceros sp. 8553 KC708400.1	END
Anthoceros sp. 8860 KC708425.1	END
Anthoceros sp. 8860 KC708426.1	END
Asterella bachmannii WR61-C	END
Asterella bachmannii WR69-A	END
Asterella bachmannii WR75-D	END
Asterella bachmannii WR97-A	END
Asterella bolanderi 8637.1-1	END
Asterella bolanderi 8643.1-2	END
Asterella californica 8647.1-1	END
Asterella khasyana WR355-B	END
Asterella khasyana WR355-C	END
Asterella khasyana WR375-D	END
Asterella khasyana WR380-A	END
Asterella khasyana WR380-D	END
Asterella khasyana WR401-D	END
Asterella khasyana WR413-B	END
Asterella khasyana WR413-C	END
Asterella khasyana WR413-D	END
Asterella khasyana WR420-A	END
Asterella khasyana WR420-D	END
Asterella khasyana WR573-B	END
Asterella muscicola WR43.B-D	END
Asterella muscicola WR67-B	END
Asterella pringlei WR1147-B	END
Asterella sp. WR354-C	END
Asterella sp. WR410-B	END
Asterella tenera WR210-C	END
Asterella tenera WR656-B	END
Asterella wilmsii WR53.B-B	END
Asterella wilmsii WR56-D	END
Asterella wilmsii WR88-A	END
Calycularia crispula WR18.B-A	END
Calycularia crispula WR450-A	END
Calycularia crispula WR450-C	END
Calycularia crispula WR566-B	END
Calycularia crispula WR566-D	END
Densospora solicarpa UDB018861	SAP/END
Densospora solicarpa UDB018865	SAP/END
Endogone aggregata JF414195.1	SAP/ECM
Endogone aggregata UDB018868	SAP/ECM
Endogone corticioides LC107350.1	SAP
Endogone corticioides LC107351.1	SAP
Endogone corticioides LC107352.1	SAP
Endogone corticioides LC107353.1	SAP
Endogone corticioides LC107354.1	SAP
Endogone corticioides LC107355.1	SAP
Endogone corticioides LC107356.1	SAP
Endogone corticioides LC107357.1	SAP
Endogone corticioides LC107358.1	SAP
Endogone corticioides LC107359.1	SAP
Endogone incrassata KJ952220.1	SAP
Endogone incrassata LC107337.1	SAP
Endogone incrassata LC107338.1	SAP
Endogone magnospora UDB018869	SAP
Endogone oregonensis JF414196.1	SAP
Endogone oregonensis MF478989.1	SAP
Endogone oregonensis MF478990.1	SAP
Endogone pisiformis DQ322628.1	SAP/ECM
Endogone pisiformis JF414194.1	SAP/ECM
Endogone pisiformis KC708389.1	SAP/ECM
Endogone pisiformis LC107344.1	SAP/ECM
Endogone pisiformis LC107345.1	SAP/ECM
Endogone pisiformis LC107346.1	SAP/ECM
Endogone pisiformis LC107347.1	SAP/ECM
Endogone pisiformis LC107348.1	SAP/ECM
Endogone pisiformis LC107349.1	SAP/ECM
Endogone pisiformis MF478991.1	SAP/ECM
Endogone pisiformis MF478992.1	SAP/ECM
Endogone pisiformis MF478993.1	SAP/ECM
Endogone pisiformis MF478994.1	SAP/ECM
Endogone pisiformis X58724.1	SAP/ECM
Endogone sp. JF414197.1	SAP
Endogone sp. JF414198.1	SAP
Endogone sp. JF414199.1	SAP
Endogone sp. JF414200.1	SAP
Endogone sp. KC708390.1	UKN/END
Endogone sp. KC708391.1	UKN/END
Endogone sp. KM594016.1	ECM
Endogone sp. KM594019.1	SAP
Endogone sp. KM594020.1	SAP
Endogone sp. MF478995.1	SAP
Endogone sp. MF478996.1	SAP
Endogone sp. MF478997.1	SAP
Endogone sp. MF478998.1	SAP
Endogone sp. MF478999.1	SAP
Endogone sp. MF479000.1	SAP
Eucalyptus regnans UDB002714	ECM
Folioceros sp. 8861 KC708427.1	END
Fossombronia angulifolia WR102-A	END
Fossombronia australis 8796-A	END
Fossombronia caespitiformis WR893-C	END
Fossombronia caespitiformis WR893-D	END
Fossombronia caespitiformis WR900-A	END
Fossombronia echinata WR1167-B	END
Fossombronia foveolata ts60-4	END
Fossombronia foveolata ts61-1	END
Fossombronia foveolata ts62-3	END
Fossombronia foveolata ts64-4	END
Fossombronia foveolata WR33-C	END
Fossombronia hyalorhiza WR52-D	END
Fossombronia hyalorhiza WR54-C	END
Fossombronia incurva WR1057.a-B	END
Fossombronia incurva WR963-F	END
Fossombronia kashyapii WR376-B	END
Fossombronia kashyapii WR403-A	END
Fossombronia kashyapii WR471-C	END
Fossombronia kashyapii WR471-D	END
Fossombronia pusilla 8626.1-1	END
Fossombronia pusilla 8631-3	END
Fossombronia pusilla 8786-A	END
Fossombronia pusilla 8820-B	END
Fossombronia pusilla WR191-B	END
Fossombronia pusilla WR400-A	END
Fossombronia pusilla WR442-C	END
Fossombronia pusilla WR453-A	END
Fossombronia pusilla WR499-A	END
Fossombronia pusilla WR568-A	END
Fossombronia pusilla WR568-D	END
Fossombronia pusilla WR602-B	END
Fossombronia pusilla WR602-C	END
Fossombronia pusilla WR644-C	END
Fossombronia pusilla WR691-C	END
Fossombronia pusilla WR706-C	END
Fossombronia pusilla WR720-D	END
Fossombronia pusilla WR795-A	END
Fossombronia pusilla WR825-A	END
Fossombronia sp. 8823.B-B	END
Fossombronia sp. 8828-C	END
Fossombronia sp. WR104-C	END
Fossombronia sp. WR16-D	END
Fossombronia sp. WR73-C	END
Fossombronia sp. WR80-A	END
Fossombronia sp. WR91-B	END
Fossombronia wondraczekii WR1060-A	END
Fossombronia wondraczekii WR1060-D	END
Fossombronia wondraczekii WR1065-A	END
Fossombronia wondraczekii WR1066.a-A	END
Fossombronia wondraczekii WR1073-C	END
Fossombronia wondraczekii WR962-B	END
Haplomitrium blumei 8448 JF414211.1	END
Haplomitrium dentatum WR523-A	END
Haplomitrium dentatum WR523-B	END
Haplomitrium dentatum WR523-D	END
Haplomitrium gibbsiae 8352 JF414222.1	END
Haplomitrium gibbsiae 8357 JF414212.1	END
Haplomitrium gibbsiae 8360 JF414208.1	END
Haplomitrium gibbsiae H1-a KJ921774.1	END
Haplomitrium gibbsiae H2-e KJ921775.1	END
Haplomitrium gibbsiae H3-e KJ921776.1	END
Haplomitrium gibbsiae WR194-A	END
Haplomitrium gibbsiae WR666D	END
Haplomitrium gibbsiae WR736-A	END
Haplomitrium gibbsiae WR798-D	END
Haplomitrium gibbsiae WR801-D	END
Haplomitrium hookeri 8447 JF414213.1	END
Haplomitrium hookeri WR287-A	END
Haplomitrium mnioides WR21-F	END
Haplomitrium ovalifolium 8359 JF414223.1	END
Jimgerdemannia flammicorona JF414205.1	ECM
Jimgerdemannia flammicorona JF414206.1	ECM
Jimgerdemannia flammicorona KC708378.1	ECM
Jimgerdemannia flammicorona KC708379.1	ECM
Jimgerdemannia flammicorona KC708380.1	ECM
Jimgerdemannia flammicorona KC708381.1	ECM
Jimgerdemannia flammicorona KC708382.1	ECM
Jimgerdemannia flammicorona KM594017.1	ECM
Jimgerdemannia flammicorona LC107332.1	ECM
Jimgerdemannia flammicorona MF479001.1	ECM
Jimgerdemannia flammicorona MF479002.1	ECM
Jimgerdemannia flammicorona MF479003.1	ECM
Jimgerdemannia flammicorona MF479004.1	ECM
Jimgerdemannia flammicorona MF479005.1	ECM
Jimgerdemannia flammicorona MF479006.1	ECM
Jimgerdemannia flammicorona MF479007.1	ECM
Jimgerdemannia flammicorona MF479008.1	ECM
Jimgerdemannia lactiflua DQ536471.1	ECM
Jimgerdemannia lactiflua JF414201.1	ECM
Jimgerdemannia lactiflua JF414202.1	ECM
Jimgerdemannia lactiflua JF414203.1	ECM
Jimgerdemannia lactiflua JF414204.1	ECM
Jimgerdemannia lactiflua KC708383.1	ECM
Jimgerdemannia lactiflua KC708384.1	ECM
Jimgerdemannia lactiflua KC708385.1	ECM
Jimgerdemannia lactiflua KC708386.1	ECM
Jimgerdemannia lactiflua KC708387.1	ECM
Jimgerdemannia lactiflua KC708388.1	ECM
Jimgerdemannia lactiflua KJ952221.1	ECM
Jimgerdemannia lactiflua KM594018.1	ECM
Jimgerdemannia lactiflua LC107343.1	ECM
Jimgerdemannia lactiflua MF479009.1	ECM
Jimgerdemannia lactiflua MF479010.1	ECM
Jimgerdemannia lactiflua MF479011.1	ECM
Jimgerdemannia sp. MF479012.1	UKN/END
Jimgerdemannia sp. MF479013.1	UKN/END
Lunularia cruciata 8826-A	END
Lunularia cruciata WR1168-D	END
Lunularia cruciata WR1169-B	END
Lunularia cruciata WR190-D	END
Lunularia cruciata WR232-D	END
Lunularia cruciata WR234-A	END
Lunularia cruciata WR689-B	END
Lunularia cruciata WR698-D	END
Lunularia cruciata WR818-C	END
Lycopodiella inundata 8528 KJ952216.1	END
Lycopodiella inundata Th6-2 KJ952212.1	END
Lycopodiella inundata Th6-4 KJ952213.1	END
Lycopodiella inundata Th8a-4 KJ952214.1	END
Lycopodiella inundata Th8b-3 KJ952215.1	END
Lycopodium annotinum WR266-C KJ952218.1	END
Lycopodium fastigiatum WR148.B-B KJ952219.1	END
Megaceros leptohymenius 8779 KC708408.1	END
Megaceros sp. KC708436.1	END
Moerckia blyttii WR628-C	END
Monoclea forsteri 8773-1	END
Monoclea forsteri 8773-D	END
Monoclea forsteri 8776-3	END
Monoclea forsteri WR786-A	END
Monoclea forsteri WR806-D	END
Mortierella multidivaricata AF157144.1 (outgroup)	SAP
Neohodgsonia mirabilis 8387JF414224.1	END
Neohodgsonia mirabilis 8762-2	END
Neohodgsonia mirabilis 8762-A	END
Neohodgsonia mirabilis 8763-4	END
Neohodgsonia mirabilis 9152.1-D KR779279.1	END
Neohodgsonia mirabilis WR143-D	END
Neohodgsonia mirabilis WR198-C	END
Neohodgsonia mirabilis WR330-B KR779282.1	END
Neohodgsonia mirabilis WR331.b-B KR779284.1	END
Nothofagus cunninghamii UDB004033	ECM
Pallavicinia xiphoides WR167-D	END
Paraphymatoceros coriaceus 8439 JF414225.1	END
Paraphymatoceros sp. 8478 JF414207.1	END
Pellia epiphylla WR1134-A	END
Phaeoceros carolinianus 8438 KC708392.1	END
Phaeoceros carolinianus 8438 KC708393.1	END
Phaeoceros carolinianus 8445 KC708396.1	END
Phaeoceros carolinianus 8620 KC708403.1	END
Phaeoceros carolinianus 8783 KC708409.1	END
Phaeoceros carolinianus 8783 KC708411.1	END
Phaeoceros carolinianus 8792 KC708412.1	END
Phaeoceros carolinianus 8827 KC708419.1	END
Phaeoceros carolinianus 8846 KC708423.1	END
Phaeoceros carolinianus 8846 KC708440.1	END
Phaeoceros carolinianus 8855 KC708424.1	END
Phaeoceros carolinianus 8873 KC708428.1	END
Phaeoceros carolinianus KC708430.1	END
Phaeoceros carolinianus KC708431.1	END
Phaeoceros carolinianus KC708441.1	END
Phaeoceros carolinianus KC708443.1	END
Phaeoceros carolinianus KC708444.1	END
Phaeoceros dendroceroides 8841 KC708420.1	END
Phaeoceros dendroceroides 8842 KC708421.1	END
Phaeoceros dendroceroides 8842 KC708422.1	END
Phaeoceros laevis 8533 KC708398.1	END
Phaeoceros laevis 8568 KC708401.1	END
Phaeoceros laevis JD78 KC708438.1	END
Phaeomegaceros coriaceus 8767 KC708405.1	END
Phaeomegaceros coriaceus 8771 KC708406.1	END
Phaeomegaceros coriaceus 8771 KC708407.1	END
Phaeomegaceros coriaceus 8797 KC708413.1	END
Phaeomegaceros coriaceus 8797 KC708415.1	END
Phaeomegaceros coriaceus 8797 KC708416.1	END
Phaeomegaceros coriaceus 8804 KC708418.1	END
Phaeomegaceros coriaceus KC708429.1	END
Phaeomegaceros coriaceus KC708432.1	END
Phaeomegaceros coriaceus KC708433.1	END
Phaeomegaceros coriaceus KC708437.1	END
Phaeomegaceros coriaceus KC708439.1	END
Plagiochasma rupestre WR111.B-A	END
Plagiochasma rupestre WR46-C	END
Plagiochasma rupestre WR60-D	END
Plagiochasma rupestre WR884-C	END
Plagiochasma rupestre WR89-B	END
Plagiochasma sp. WR407-B	END
Quercus acutissima LC159474	ECM
Quercus crispula LC159475	ECM
Sewardiella tuberifera WR387-B	END
Sewardiella tuberifera WR412-A	END
Sphaerocreas pubescens AB752288.1	SAP/END
Sphaerocreas pubescens AB752289.1	SAP/END
Sphaerocreas pubescens AB752290.1	SAP/END
Sphaerocreas pubescens AB752291.1	SAP/END
Sphaerocreas pubescens AB752292.1	SAP/END
Sphaerocreas pubescens AB752293.1	SAP/END
Sphaerocreas pubescens AB752294.1	SAP/END
Sphaerocreas pubescens AB752295.1	SAP/END
Sphaerocreas pubescens AB752296.1	SAP/END
Sphaerocreas pubescens AB755407.1	SAP/END
Sphaerocreas pubescens AB755408.1	SAP/END
Sphaerocreas pubescens AB755409.1	SAP/END
Sphaerocreas pubescens AB755410.1	SAP/END
Symphyogyna hymenophyllum WR205-A	END
Targionia hypophylla 8632.1-1	END
Targionia hypophylla 8636.1-1	END
Targionia hypophylla 8639.1-1	END
Targionia hypophylla WR107-C	END
Targionia hypophylla WR235-D	END
Targionia hypophylla WR236-A	END
Targionia hypophylla WR35-A	END
Targionia hypophylla WR443-B	END
Targionia hypophylla WR443-C	END
Targionia hypophylla WR70-A	END
Targionia hypophylla WR99-A	END
Treubia lacunosa 8353 JF414214.1	END
Treubia lacunosa 8353 JF414226.1	END
Treubia lacunosa 8354 JF414215.1	END
Treubia lacunosa 8355 JF414216.1	END
Treubia lacunosa 8355 JF414217.1	END
Treubia lacunosa 8355 JF414218.1	END
Treubia lacunosa 8363 JF414219.1	END
Treubia lacunosa 8364 JF414227.1	END
Treubia lacunosa 8365 JF414228.1	END
Treubia lacunosa 8777-A	END
Treubia lacunosa 8806-B	END
Treubia lacunosa 8807-A	END
Treubia lacunosa 8811-B	END
Treubia lacunosa T1-a KJ921770.1	END
Treubia lacunosa T2-e KJ921771.1	END
Treubia lacunosa T3-a KJ921772.1	END
Treubia lacunosa T3-e KJ921773.1	END
Treubia lacunosa WR156-A	END
Treubia lacunosa WR162-A	END
Treubia lacunosa WR181-D	END
Treubia lacunosa WR193-F	END
Treubia lacunosa WR207-D	END
Treubia lacunosa WR212-A	END
Treubia lacunosa WR221-C	END
Treubia lacunosa WR646-A	END
Treubia lacunosa WR646-B	END
Treubia lacunosa WR649-A	END
Treubia lacunosa WR661-A	END
Treubia lacunosa WR661-B	END
Treubia lacunosa WR667-A	END
Treubia lacunosa WR667-B	END
Treubia lacunosa WR681	END
Treubia lacunosa WR684	END
Treubia lacunosa WR696-B	END
Treubia lacunosa WR716	END
Treubia lacunosa WR718	END
Treubia lacunosa WR723	END
Treubia lacunosa WR725-B	END
Treubia lacunosa WR735-A	END
Treubia lacunosa WR738	END
Treubia lacunosa WR740-A	END
Treubia lacunosa WR740-B	END
Treubia lacunosa WR741	END
Treubia lacunosa WR756-A	END
Treubia lacunosa WR756-D	END
Treubia lacunosa WR762	END
Treubia lacunosa WR769-A	END
Treubia lacunosa WR770	END
Treubia lacunosa WR781-A	END
Treubia lacunosa WR781-B	END
Treubia lacunosa WR782-A	END
Treubia lacunosa WR785-B	END
Treubia lacunosa WR803	END
Treubia lacunosa WR804-A	END
Treubia lacunosa WR809-C	END
Treubia lacunosa WR843-A	END
Treubia lacunosa WR843-B	END
Treubia pygmaea 8356 JF414229.1	END
Treubia pygmaea 8356 JF414230.1	END
Treubia pygmaea 8358 JF414220.1	END
Treubia pygmaea 8362 JF414231.1	END
Treubia pygmaea 8362 JF414232.1	END
Treubia pygmaea WR673	END
Treubia pygmaea WR674-B	END
Treubia pygmaea WR676-A	END
Treubia pygmaea WR752	END
Treubia pygmaea WR800-A	END
Treubia pygmaea WR800-B	END
Treubia pygmaea WR846	END
Treubia tasmanica 8349 JF414233.1	END
Treubia tasmanica 8349 JF414234.1	END
Treubia tasmanica 8350 JF414235.1	END
Trifolium subterraneum KX434773.1	END
Trifolium subterraneum KX434776.1	END
Trifolium subterraneum KX434777.1	END
Trifolium subterraneum KX434780.1	END
Trifolium subterraneum KX434781.1	END
Trifolium subterraneum KX434782.1	END
Trifolium subterraneum KX434785.1	END
